# Supplementary material for: Denatonium inhibits RANKL-induced osteoclast differentiation and rescues the osteoporotic phenotype by blocking p65 signaling pathway
Source: Mol Med. 2024 Dec 19;30:248. doi: 10.1186/s10020-024-01031-2 (PMC11660935; doi:10.1186/s10020-024-01031-2)
Supplement: Supplementary file 3 — Supplementary Material 3 [file 10020_2024_1031_MOESM3_ESM.xlsx]

## Sheet: Sheet1
Transcript/RepeatID	Annotation/Divergence	No RANKL_rep1 (FPKM)	No RANKL_rep2 (FPKM)	RANKL_rep1 (FPKM)	RANKL_rep2 (FPKM)	RANKL+Denatonium_rep1 (FPKM)	RANKL+Denatonium_rep2 (FPKM)
NM_001357130	Klc4	5.038	6.192	12.727	14.115	9.667	9.459
NM_019699	Fads2	4.21	4.252	0.791	0.634	0.543	0.565
NM_001364429	Nrg1	0	0	0.171	0.122	0.054	0.022
NM_133804	Tmem132a	9.203	10.932	0.825	0.606	1.023	0.886
NM_175423	Orai1	8.925	10.118	3.805	4.763	4.016	5.064
NM_008243	Mst1	0	0	0.323	0.24	0.205	0.083
NM_027208	Bdh2	0.264	0.381	11.006	10.583	5.86	5.843
NM_010846	Mx1	9.424	8.054	2.58	1.82	1.661	2.296
NM_148924	Zfp263	11.681	13.336	42.835	41.597	42.844	43.176
NM_001347574	Mef2c	27.594	27.415	1.929	2.327	2.654	2.825
NM_153582	Cmtm4	4.354	4.641	10.025	10.138	7.34	7.298
NM_022018	Fam129a	40.284	42.401	4.057	4.344	5.97	6.358
NM_001177631	Etl4	0.125	0.23	0.008	0.037	0.042	0.077
NM_172647	F11r	1.069	1.191	2.839	2.858	3.359	3.065
NM_175184	Mvb12b	12.175	14.324	4.742	5.801	6.763	6.462
NM_021384	Rsad2	7.905	8.632	3.302	2.912	2.074	4.109
NM_177775	Esyt3	0.05	0.016	0.307	0.372	0.306	0.267
NM_001033262	March9	0.335	0.33	0.031	0.037	0.323	0.158
NM_177909	Slc9a9	13.949	14.871	1.115	1.077	2.44	2.261
NM_007864	Dlg4	4.292	4.79	1.578	1.439	2.105	1.854
NM_001362883	Zfp469	0.369	0.401	4.426	4.841	4.37	5.392
NM_033524	Spred1	46.835	48.73	96.867	96.579	83.177	87.173
NM_029092	Trmt10c	15.847	15.145	41.134	42.833	32.74	32.87
NM_023409	Npc2	76.887	72.418	170.387	175.094	137.832	129.839
NM_001080814	Fat3	0.624	0.746	0.021	0.009	0.019	0.022
NM_007748	Cox6a1	80.852	85.479	164.127	178.414	138.63	127.441
NM_144552	Stxbp6	0.265	0.456	0.028	0.057	0.012	0.015
NM_009016	Raet1a	8.961	8.833	3.003	2.86	4.739	3.975
NM_001146031	Nrcam	5.122	5.096	0.116	0.101	0.358	0.364
NM_001358444	Prdx5	128.837	126.608	39.378	43.131	44.718	43.843
NM_001161731	Ang	5.187	6.284	0.115	0	0.097	0.315
NM_001291222	Kif7	1.278	1.446	0.453	0.412	0.595	0.53
NM_053108	Glrx	68.214	66.313	17.484	19.524	20.619	19.699
NM_001025310	St6galnac6	4.539	3.583	8.114	8.302	8.103	8.769
NM_175397	Sp110	18.715	19.411	6.13	4.336	5.702	6.446
NM_013652	Ccl4	25.438	31.883	0.233	0.756	0.669	0.959
NM_178379	Cox10	6.475	7.338	13.833	14.375	12.422	12.373
NM_053071	Cox6c	142.226	169.102	354.129	321.661	297.14	261.923
NM_001145799	Ctla2a	8.476	9.574	0.069	0.093	0.078	0.189
NM_007833	Dcn	0.018	0	0.592	0.687	0.386	0.47
NM_001358005	Ly6i	0.071	0.136	2.017	2.166	1.906	2.5
NM_025359	Tspan13	2.989	3.453	1.178	0.647	1.076	1.214
NM_033521	Laptm4b	0.606	0.76	2.132	1.784	1.815	2.08
NM_173011	Idh2	40.797	42.217	82.216	80.909	85.727	79.546
NM_001276680	Syt6	0.619	1.235	3.923	3.709	4.011	2.139
NM_001355156	Plcb4	0.792	0.751	15.509	15.924	11.044	11.136
NM_001004154	Rragb	1.809	1.426	0.699	0.721	1.25	1.094
NM_030721	Acox3	7.675	8.844	4.003	3.64	4.488	4.568
NM_001358044	Kmt5c	4.356	5.395	9.475	10.64	10.791	9.873
NM_001356538	Ankrd35	0	0	0.122	0.149	0.088	0
NM_172417	Perm1	0.182	0.368	3.124	3.28	1.766	1.81
NM_016972	Slc7a8	83.65	100.54	12.77	12.314	18.658	17.742
NM_010162	Ext1	6.072	5.974	48.606	46.999	27.668	27.071
NM_001029912	Zswim5	0.012	0.027	0.476	0.58	0.397	0.216
NM_001017959	Lamp2	113.663	104.975	38.317	37.873	51.412	47.694
NR_040728	1700110K17Rik	5.006	4.931	1.471	1.581	1.827	1.56
NM_001271766	Gpr35	1.084	1.169	0.186	0.378	0.334	0.28
NM_028030	Rbpms2	0.016	0.062	0.564	0.776	0.688	0.355
NM_080456	Mrps6	10.791	10.446	56.618	66	46.674	48.315
NM_023260	Mrps34	13.433	15.218	31.901	31.528	29.93	26.471
NR_028380	Ftx	1.81	1.964	0.882	0.915	1.478	1.139
NM_001252189	Epn2	0.143	0.232	2.976	3.116	2.301	2.625
NM_013875	Pde7b	1.034	0.781	0.349	0.454	0.355	0.402
NR_106064	Mir7115	52.996	68.689	16.456	12.582	22.083	22.438
NM_001331095	Adora2a	0.04	0.01	0.128	0.417	0.293	0.145
NM_138311	H1foo	0	0	0.326	0.639	0.458	0.531
NM_178212	Hist2h2aa2	1.716	2.665	4.782	9.44	3.085	1.059
NM_011421	Smpd1	7.606	7.726	32.205	34.167	19.13	18.999
NM_008327	Ifi202b	128.917	118.332	43.563	36.704	37.5	43.49
NM_178768	Tmem72	0	0	0.321	0.29	0.077	0.057
NM_023116	Cacnb2	0.065	0.099	0.955	1.135	1.049	0.895
NM_001347461	Lama3	1.984	2.002	0.194	0.256	0.294	0.393
NM_001013366	Wdr91	11.93	12.601	43.155	44.085	34.703	32.876
NM_139269	Plaat3	2.388	2.572	1.015	0.782	0.945	1.019
NM_001146119	Fam49a	4.531	4.163	11.057	10.875	11.207	11.34
NM_010240	Ftl1	5694.88	5793.21	2545.04	2560.2	2657.48	2570.72
NM_025999	Rnf141	25.499	25.419	7.849	7.977	9.634	11.181
NM_025494	Atp6v1c1	40.988	39.496	149.037	147.098	90.106	91.841
NM_175369	Ccdc122	1.561	1.797	6.763	7.632	6.15	5.478
NM_001347410	Arhgap28	0.037	0.033	0.553	0.387	0.241	0.27
NM_010512	Igf1	105.646	98.143	2.695	2.617	4.781	4.475
NM_011614	Tnfsf12	8.662	9.58	3.963	4.572	4.388	4.157
NM_001290273	Marc1	0.015	0	0.029	0.058	0.024	0
NM_175562	Rab39	6.152	5.08	2.045	1.686	2.796	2.996
NM_023217	Pgpep1	2.257	1.88	5.717	5.721	4.402	4.266
NM_001253873	Itgal	23.979	25.885	4.93	5.466	5.958	5.896
NM_027430	Mpc2	26.584	22.546	82.471	84.602	52.14	54.019
NM_133435	Nmnat1	3.702	4.213	11.156	11.425	8.4	7.976
NM_172506	Boc	0.014	0.011	0.713	0.68	0.462	0.456
NM_010517	Igfbp4	84.596	94.555	4.425	5.813	8.107	7.643
NM_001357149	Slc4a3	0.047	0.006	0.583	0.585	0.403	0.523
NM_010271	Gpd1	0	0.026	0.262	0.204	0.037	0.101
NR_130957	4632404H12Rik	0.615	0.676	1.375	1.21	1.389	1.278
NM_028998	Themis3	0	0	0.12	0.224	0	0
NM_001330756	Smim8	7.158	6.133	14.595	14.644	10.599	11.907
NM_001253898	Ecsit	5.963	6.271	13.089	14.641	12.943	12.293
NM_028715	Fcho1	1.93	1.895	0.721	0.871	1.07	0.883
NM_001271589	Eps8	2.672	2.708	1.049	0.915	1.795	1.488
NM_001291178	Nfatc2	5.84	7.552	2.222	2.762	4.338	4.109
NM_001017983	Foxred2	3.93	3.625	1.058	1.155	1.541	1.379
NM_172598	Wdhd1	15.243	14.316	6.515	6.732	9.611	9.173
NR_045598	Gm15706	0.993	0.759	0	0.166	0.23	0.105
NM_025381	Atp6v1f	178.592	164.9	341.361	348.939	234.284	220.688
NM_001163640	Chn2	4.787	5.002	0.146	0.229	0.23	0.281
NM_001014761	Scn2b	0	0	0.08	0.071	0.124	0.124
NM_007509	Atp6v1b2	58.275	58.213	343.406	330.318	174.523	178.034
NR_110496	A330074K22Rik	0.038	0.039	2.281	1.963	2.508	2.161
NM_013693	Tnf	25.156	27.987	2.703	2.842	2.941	3.376
NM_001206684	2610528A11Rik	0.042	0.259	1.34	0.858	1.063	0.837
NR_152261	Gm4750	2.418	3.432	1.028	1.647	1.255	0.973
NM_029031	Shpk	0.539	0.491	1.012	1.278	0.771	0.986
NM_178726	Ppm1l	0.886	0.776	5.013	4.348	5.436	4.917
NM_001364808	Ndufb9	85.731	83.414	205.312	208.926	159.181	161.228
NM_009412	Tpd52	32.206	33.498	8.906	8.618	9.736	9.52
NM_054098	Steap4	0	0	9.178	8.033	2.13	2.386
NM_197979	Uqcr10	62.14	61.529	169.697	191.811	127.699	126.299
NR_040348	4930473A02Rik	77.632	76.667	25.919	24.611	26.868	26.297
NM_146109	Als2	5.026	4.783	2.058	2.21	2.578	2.749
NM_029056	Tdrd9	0.053	0.041	0.805	0.8	0.437	0.461
NM_001359979	Sbno1	18.027	17.411	37.812	37.384	34.193	34.827
NM_018824	Slc23a2	11.981	12.067	5.093	4.692	5.761	5.836
NM_028901	Myo18b	0	0	0.256	0.289	0.191	0.214
NM_146256	Hpdl	0.08	0.122	1.125	1.766	0.967	1.022
NM_026319	Ift74	6.551	6.958	2.085	2.826	3.28	3.466
NM_001003948	Pid1	189.115	191.421	91.386	90.798	119.557	122.018
NM_009177	St3gal1	12.922	15.383	30.54	31.339	24.546	24.149
NM_001159557	Cd36	311.613	287.534	9.373	9.982	16.132	14.745
NM_027810	Bbs7	1.481	1.623	0.58	0.384	0.64	0.561
NM_001136079	Ptger4	7.007	7.128	2.919	2.289	3.684	3.054
NM_178890	Abtb2	0.834	0.702	0.202	0.306	0.295	0.318
NM_008348	Il10ra	21.117	23.698	6.048	5.488	7.658	6.78
NM_001256083	Myo7a	7.68	9.509	3.281	3.314	4.02	3.934
NM_008770	Cldn11	0	0	0.392	0.186	0.028	0.151
NM_008999	Rab23	2.707	2.791	0.955	0.925	1.273	1.231
NM_008161	Gpx3	2.687	2.68	1.127	0.981	0.833	0.975
NM_172823	Lmln	1.344	1.669	0.41	0.285	0.661	0.729
NM_207298	Cercam	1.53	1.854	0.35	0.321	0.42	0.442
NM_138656	Mvd	2.618	3.642	6.573	5.977	5.023	3.897
NM_001243073	Sema3a	0.04	0.034	0.243	0.155	0.076	0.054
NM_001168504	Pla2g4c	0.82	0.721	0.154	0.301	0.252	0.186
NM_016701	Nes	8.63	10.932	0.194	0.142	0.295	0.231
NM_007736	Col4a5	2.852	2.86	7.719	8.461	9.689	8.709
NM_027204	Mrpl12	39.045	40.635	77.796	88.882	71.419	66.825
NM_001359837	Nfxl1	32.802	30.942	6.353	5.16	8.1	8.012
NM_008054	Fyn	18.63	18.622	6.483	6.652	9.191	9.261
NM_001080742	Vamp5	0.249	0.254	1.552	1.52	1.093	1.169
NM_146186	Wdr62	2.755	3.881	1.408	1.55	2.155	1.979
NM_017391	Slc5a3	1.035	1.168	18.23	17.724	16.029	17.119
NM_029272	Ndufs7	29.391	32.964	67.14	75.395	59.089	58.196
NM_030014	Hook1	0.626	0.629	1.78	1.975	1.155	1.319
NM_177861	Tmem67	1.552	1.868	0.588	0.68	0.851	0.964
NM_007861	Dld	58.448	56.031	153.056	161.449	121.561	123.791
NR_033508	Gm11110	2.551	2.522	0.239	0.873	1.311	0.799
NM_172611	Gramd4	1.644	1.745	4.311	5.505	6.01	6.012
NM_011639	Trip6	0.618	0.751	2.04	1.898	1.591	1.581
NM_022415	Ptges	0.506	0.668	1.298	1.374	1.387	1.647
NM_001159624	Rnpep	26.366	28.856	55.383	56.645	48.218	47.264
NM_198111	Akap6	0.037	0.066	32.415	29.677	18.261	19.074
NM_026085	Pbld2	0	0.055	0.236	0.315	0.223	0.143
NM_177713	Gapt	2.265	2.775	0.387	0.23	0.716	0.368
NM_181584	Gab3	2.989	2.4	0.663	0.456	0.864	0.757
NM_001270996	Adam9	73.416	74.235	35.733	35.326	39.085	39.487
NM_010831	Sik1	1.051	1.289	3.376	4.182	3.967	3.569
NR_035409	Mir692-3	34.742	39.393	15.529	16.055	12.882	14.543
NR_033483	U90926	0	0	0.708	1.006	0.598	1.154
NM_001143849	Pde2a	4.468	4.214	21.347	22.361	27.891	27.499
NM_008979	Ptpn22	14.703	14.926	49.381	50.358	44.304	48.52
NM_144867	Prelid3a	0.737	0.991	0.226	0.333	0.382	0.233
NR_110338	Treml1	1.018	1.361	0.03	0.074	0.309	0.503
NM_030720	Gpr84	24.337	25.144	2.503	3.266	3.83	3.614
NM_029898	Ankrd55	0.643	0.43	1.553	1.45	1.275	1.6
NM_026514	Cdc42ep3	15.709	15.599	4.406	4.542	6.364	7.551
NM_001033543	Il20rb	0.039	0.226	0.889	0.762	0.355	0.305
NM_001037722	Adam15	73.48	81.543	11.647	12.593	17.09	16.349
NM_021424	Nectin1	0.431	0.493	3.133	3.802	4.277	4.196
NM_001301402	Pir	3.025	2.895	0.522	0.492	0.705	0.882
NR_040601	4930487H11Rik	1.141	0.954	4.957	5.276	5.979	5.247
NM_009910	Cxcr3	0.713	0.757	0.076	0.031	0.064	0.098
NR_037996	Hmga2-ps1	19.534	20.59	2.97	3.053	4.405	4.184
NM_001033189	C77080	0.295	0.362	23.909	25.851	16.4	15.937
NM_026673	Apoo	7.923	7.259	19.38	17.945	11.878	11.448
NM_009008	Rac2	35.832	41.017	83.147	85.529	50.821	48.277
NM_013521	Fpr1	6.509	6.175	0.509	0.263	0.645	0.762
NM_001082960	Itgam	200.484	197.82	80.815	81.421	100.645	97.779
NM_007383	Acads	7.427	6.686	12.44	15.625	11.19	10.651
NM_001360803	Ankrd29	1.026	0.937	0.191	0.179	0.45	0.404
NM_010500	Ier5	21.315	23.47	8.213	9.25	9.148	8.971
NM_009035	Rbpj	39.274	43.803	9.938	10.997	15.104	14.545
NM_001081400	1810013L24Rik	7.981	8.271	16.603	16.075	13.306	14.633
NM_019390	Lmna	83.967	92.414	273.852	295.437	282.93	281.008
NM_001356377	Pabpc4	12.861	14.913	30.4	29.721	31.886	32.779
NM_029148	Tmx4	20.52	19.848	4.927	5.381	6.976	7.124
NM_009368	Tgfb3	1.281	1.584	0.226	0.205	0.267	0.195
NM_018861	Slc1a4	0.065	0.099	0.109	0.108	0.671	0.65
NM_001113424	Amn1	2.062	1.863	4.223	4.866	3.72	3.147
NM_021451	Pmaip1	6.542	5.158	25.14	23.405	19.607	20.681
NM_007531	Phb2	43.749	42.874	86.889	88.669	84.683	79.476
NM_025836	Plin3	11.453	13.519	28.946	30.072	22.755	21.853
NM_001353435	Polg2	2.821	2.712	1.204	1.133	1.464	1.785
NM_172861	Slc7a14	0	0	0.038	0.045	0.003	0.014
NM_053109	Clec2d	5.453	5.136	25.465	24.195	25.486	23.553
NM_145573	Mrps35	13.297	16.031	46.243	46.962	42.265	38.308
NM_001001884	Nckap5l	0.322	0.638	1.348	1.341	0.873	1.013
NM_011764	Zfp90	3.317	4.018	0.934	0.839	0.991	1.064
NM_001311094	Rassf5	15.099	17.616	6.1	5.789	8.45	7.664
NM_026688	Ndufs3	20.026	20.147	47.425	46.272	32.726	36.025
NM_001360385	Extl3	18.779	21.422	5.259	5.554	7.206	8.032
NM_008396	Itga2	0.031	0	4.71	4.701	3.007	2.934
NR_037954	Lppos	0.858	1.141	2.684	2.617	2.026	2.397
NM_145434	Nr1d1	0.381	0.335	1.904	1.501	2.207	1.482
NM_028623	Cst6	0	0	0.1	0.063	0.072	0.008
NM_013837	Tpst1	11.282	10.935	4.141	3.377	4.937	4.873
NM_001039484	Kcnj10	3.372	2.794	1.016	1.114	1.202	1.32
NM_170599	Igsf11	0	0	2.294	2.038	1.295	1.597
NM_026376	Plxnd1	12.698	14.274	53.358	57.812	51.404	49.706
NM_175283	Srd5a1	1.065	1.015	2.604	3.178	2.006	1.915
NM_001359327	Tmem106a	37.366	38.889	11.98	12.074	14.939	15.534
NM_001122895	Nab2	21.114	21.967	6.882	6.737	7.583	7.539
NM_001355502	Ctnnd2	7.301	7.945	0.217	0.277	0.305	0.351
NM_011267	Rgs16	0.314	0.313	1.074	0.926	0.83	0.567
NM_001038846	Rcsd1	15.281	16.504	1.209	1.31	2.224	2.003
NM_019665	Arl6	4.215	4.155	1.929	2.15	2.098	2.896
NM_178759	Timd4	3.482	2.685	0.183	0.149	0.321	0.218
NM_010326	Gp1ba	0.376	0.428	1.002	0.878	0.819	0.87
NM_001346639	Frmd4b	15.564	16.193	3.924	3.732	5.631	4.914
NM_001205081	Trim47	9.582	10.827	4.782	4.327	5.101	5.128
NM_172621	Clic5	0.011	0.033	3.782	3.554	2.066	2.004
NM_010362	Gsto1	20.455	20.651	46.169	49.095	44.343	47.482
NM_001286034	Stx2	17.72	19.064	7.956	8.475	11.665	11.299
NM_001252579	Sulf2	9.63	11.392	3.768	4.414	4.974	5.331
NM_134087	Fam83h	0.219	0.26	0.638	0.612	0.447	0.44
NM_028233	Lrpprc	16.784	16.876	34.732	34.86	33.424	32.167
NM_153161	Map11	16.658	18.687	5.2	5.701	5.818	5.407
NM_001359162	Fbxo48	4.039	3.38	1.592	1.626	2.4	2.483
NM_175413	Lrrc39	2.054	1.728	4.087	4.639	3.119	2.427
NR_111910	Tm6sf1	43.827	45.807	4.07	3.573	5.234	5.903
NM_148951	Gipc3	0	0	0.068	0.11	0.057	0.052
NM_001289708	Clec2i	4.001	3.754	0.789	0.873	1.529	1.738
NM_010424	Hfe	5.264	5.198	1.976	1.55	2.617	2.618
NM_146001	Hip1	23.809	25.943	2.53	2.831	3.577	3.575
NM_001163336	Atp2a3	5.324	6.082	1.2	1.124	1.61	1.767
NM_027480	Ankrd24	0.892	0.949	2.147	2.16	2.6	2.324
NM_001141921	Lrfn1	0.543	0.613	0.035	0.048	0.14	0.085
NM_023374	Sdhb	44.083	42.505	134.606	136.779	101.947	94.798
NM_183390	Klhl6	6.861	6.92	25.898	25.886	19.183	19.482
NM_016804	Mtx2	11.509	10.907	27.849	29.501	22.6	22.64
NM_009127	Scd1	0.125	0.131	0.341	0.533	0.171	0.189
NM_027930	Mtfr2	11.762	11.225	4.989	5.411	5.651	5.55
NM_001357401	Suco	7.364	6.985	3.364	2.968	3.86	3.67
NM_001163464	Abi3	1.038	1.759	14.355	14.632	10.776	11.029
NM_027225	Cobll1	0.044	0.11	0.624	0.561	0.152	0.266
NM_172715	Gpat3	0.855	1.019	2.248	2.12	1.755	1.844
NM_198308	Pdpr	3.065	3.709	7.57	7.215	6.137	6.71
NR_002853	Airn	0.677	0.683	2	1.793	2.546	3.131
NM_198862	Nlgn2	0.993	1.164	0.263	0.233	0.526	0.396
NM_001272033	AA414768	15.326	14.432	3.715	3.39	4.129	4.657
NM_009364	Tfpi2	0.083	0.095	1.217	1.345	0.337	0.617
NM_028006	Tube1	2.433	2.46	1.004	1.241	1.706	1.315
NM_013515	Stom	35.989	36.003	11.732	12.407	18.972	18.678
NM_010956	Ogdh	12.695	14.347	27.605	30.213	22.996	23.653
NM_172779	Ints6l	10.599	10.516	4.531	3.916	6.732	6.566
NM_019777	Ikbke	26.487	29.267	7.127	7.644	10.187	10.919
NM_025821	Carhsp1	7.527	8.337	3.411	3.633	3.543	4.055
NR_111938	Pgap2	11.163	9.965	22.421	21.794	20.395	20.601
NM_008873	Plau	149.682	169.74	9.92	8.983	11.865	11.352
NR_151695	Gm16731	16.647	17.278	6.41	5.752	6.783	7.232
NM_153807	Acsf2	1.48	1.665	0.14	0.138	0.397	0.227
NM_009696	Apoe	678.621	652.968	27.797	26.901	58.848	51.818
NM_172442	Dtx4	18.552	20.955	39.345	38.125	29.629	28.833
NM_029766	Dtl	9.651	8.882	4.113	4.708	6.858	6.986
NM_013556	Hprt	124.149	122.047	54.285	54.057	63.948	62.145
NM_173785	Iba57	1.17	1.257	2.608	2.451	1.896	1.796
NM_009829	Ccnd2	9.202	9.92	0.36	0.327	0.393	0.322
NM_028894	Lonrf3	15.261	15.782	6.35	6.518	8.814	8.467
NM_021278	Tmsb4x	5877.91	5668.39	1657.64	1759.38	1802.31	1725.97
NM_177395	Map3k9	2.615	3.122	0.532	0.726	0.922	0.623
NM_183188	Rbfox1	0.023	0.024	2.57	2.404	1.943	2.454
NM_133649	Slc12a6	37.072	36.371	15.279	14.685	15.142	15.187
NM_001293559	Cox4i1	177.482	172.345	360.612	372.074	287.45	286.229
NM_024473	BC005537	353.688	383.465	107.311	109.401	145.094	151.941
NM_010269	Gdap2	6.898	6.674	13.428	13.191	10.966	11.443
NM_178644	Oaf	0.854	0.857	11.444	12.156	7.344	7.833
NM_001039160	Gvin1	2.69	2.434	1.197	0.916	1.064	1.421
NM_001291894	Lilrb4a	557.754	522.863	99.443	101.742	142.281	135.399
NM_139298	Wnt9a	0	0.015	0.157	0.112	0.101	0.076
NM_177320	Pik3r5	37.393	37.497	84.286	86.05	97.3	95.534
NM_007510	Atp6v1e1	89.039	79.949	292.636	288.654	145.547	156.102
NM_173406	Jazf1	1.7	1.816	0.763	0.798	0.671	0.775
NM_001290409	Rdh13	4.123	4.272	12.266	12.068	8.175	9.206
NM_146008	Tcp11l2	0.586	0.814	7.84	7.344	5.157	4.775
NM_001113246	Chn1	0.016	0.03	0.453	0.27	0.019	0.132
NM_001359081	Gbp4	0.052	0.13	0.59	0.722	0.474	0.447
NM_009577	Zik1	1.664	1.534	0.729	0.521	0.813	0.616
NM_001291039	Cds2	10.872	11.374	4.393	4.556	5.547	5.485
NM_001362159	Zfp382	3.674	4.09	1.534	1.461	2.044	2.153
NM_001007570	Slc25a42	0.533	0.746	2.44	2.82	1.776	1.957
NM_153064	Ndufs2	64.268	61.776	149.845	153.21	117.396	115.924
NM_001164369	Bcas1	0.011	0.091	0.394	0.363	0.535	0.46
NM_001277970	Itga6	50.835	54.197	15.29	15.51	19.663	20.495
NM_025300	Mrpl15	10.577	10.239	23.448	24.523	20.811	21.425
NM_020559	Alas1	15.077	16.536	32.42	31.31	26.981	25.572
NR_105855	Mir6537	17.503	16.728	0.559	0.227	0.473	1.153
NM_008671	Nap1l2	0.782	1.308	0.234	0.276	0.218	0.109
NM_001081351	Cped1	1.174	1.062	0.075	0.112	0.122	0.148
NM_172863	Zfp697	0.136	0.071	0.621	0.552	0.365	0.444
NM_023380	Samsn1	35.939	32.194	8.442	8.396	11.359	11.401
NM_009155	Selenop	172.65	161.246	14.651	13.969	24.021	22.586
NM_001329869	Pea15a	114.01	117.218	28.181	28.633	31.216	28.077
NM_175092	Rhof	0.968	1.764	13.305	14.171	7.864	9.324
NM_027995	Paqr7	5.138	5.201	1.078	1.376	1.341	1.542
NM_031998	Cep41	2.463	2.825	1.101	1.233	1.456	1.207
NM_178772	Nceh1	57.21	56.442	20.157	18.209	17.73	18.03
NM_001310749	Bank1	4.463	3.148	0.685	0.8	1.501	1.047
NM_198642	Rubcnl	0.869	0.941	0	0.019	0.117	0.036
NM_212442	Acsm3	0.952	0.929	0.36	0.361	0.376	0.433
NM_028179	2200002D01Rik	0.952	0.679	3.043	3.758	3.24	3.198
NM_001039106	Ddhd1	2.435	2.542	6.152	6.667	5.353	4.742
NM_178165	Fcrl1	1.937	1.802	3.962	4.212	3.57	3.412
NM_145460	Oxnad1	3.146	3.08	12.185	12.482	11.174	10.333
NM_001308462	Alox5ap	276.237	277.179	45.364	46.473	73.387	69.598
NM_001113356	C1rb	0.709	0.452	0.099	0.046	0.383	0.16
NM_021275	Kcna4	0.079	0.08	0	0	0	0
NM_019744	Ncoa4	5.011	4.534	19.962	20.754	14.539	14.698
NM_001005860	Clec4a4	0.293	0.135	11.674	12.019	13.524	15.04
NR_033541	Gm10389	0.174	0.14	1.514	1.716	0.892	1.088
NM_001163687	Naaa	6.452	5.802	16.292	15.954	21.329	20.141
NM_178214	Hist2h2be	1.182	1.25	8.653	7.717	4.739	5.46
NM_028766	Tmem43	28.921	31.718	13.634	14.604	18.093	16.725
NM_001347092	Atp5d	53.271	56.406	133.142	143.258	113.425	118.357
NM_020264	Pate4	0.094	0	5.58	5.17	2.294	2.051
NM_009378	Thbd	1.952	1.656	0.804	0.573	0.908	0.626
NM_027238	Ttc39b	1.859	1.783	4.332	4.276	4.819	4.819
NM_007747	Cox5a	44.842	48.551	121.97	131.263	105.312	106.392
NM_007577	C5ar1	73.664	77.215	8.325	9.124	15.088	13.537
NM_029100	Selenon	17.488	21.909	6.408	6.736	8.26	7.993
NR_131981	LOC100041034	1.601	1.475	0.231	0.137	0.764	0.087
NM_027773	Fam57a	2.515	3.477	0.925	0.617	1.089	1.463
NM_001163480	Neurl1a	0.338	0.285	0.008	0.02	0.035	0.034
NM_011171	Procr	6.623	6.8	0.997	1.505	1.496	1.132
NM_001360890	Rnf180	3.061	3.432	1.511	1.237	1.953	1.738
NM_008062	G6pdx	110.724	111.614	50.654	51.033	61.421	58.796
NM_001347387	H2-M2	1.205	1.092	21.783	19.329	11.047	9.876
NM_007918	Eif4ebp1	26.357	31.111	74.669	73.675	82.518	74.059
NM_001369177	Ece1	7.464	8.88	1.257	1.486	1.757	1.505
NM_009271	Src	0.296	0.283	33.479	37.782	23.454	24.165
NM_001357002	Slc46a3	1.221	1.374	0.347	0.287	0.245	0.305
NM_001077496	Evi2b	96.783	97.003	43.676	41.698	52.624	50.065
NM_001134386	Gpr160	0.66	0.822	0.271	0.176	0.336	0.41
NM_001313712	Sp100	38.012	36.599	18.06	15.746	18.523	19.969
NM_001002012	Hspa2	2.387	2.52	1.078	1.289	1.289	1.422
NM_009631	Adora3	0.107	0.39	0.013	0	0.022	0.106
NM_024475	Ublcp1	2.604	2.357	9.37	9.64	7.275	6.83
NM_008026	Fli1	16.18	16.774	3.209	3.28	5.325	4.468
NM_210071	Eya3	9.08	9.841	18.79	19.316	18.021	18.447
NM_001135149	Slc39a8	5.224	4.73	0.823	0.83	1.009	0.913
NM_010730	Anxa1	325.398	294.958	714.097	721.417	621.041	622.252
NM_146162	Tmem119	0	0.057	0.475	0.503	0.377	0.297
NM_001136091	Tcirg1	43.057	45.777	225.822	217.764	145.47	145.294
NM_001080776	Gm1123	0	0	0.322	0.261	0.039	0.189
NM_199022	Shc4	0.503	0.41	0.076	0.119	0.161	0.059
NM_001081236	2410131K14Rik	3.642	4.245	8.966	8.781	6.801	6.641
NM_001301357	Gdnf	0	0	0.345	0.345	0.351	0.374
NM_001005342	Ypel4	0	0	0.696	0.898	0.899	0.464
NM_026965	Comtd1	3.676	3.485	6.954	7.069	6.487	5.742
NM_133182	Prmt2	8.435	9.141	3.722	3.998	3.69	3.772
NM_001162956	Ccdc138	0.805	0.785	0.274	0.273	0.432	0.552
NM_025794	Etfdh	16.025	15.557	54.162	51.956	30.335	32.799
NM_028618	Dmkn	0	0	1.448	2.276	3.669	3.897
NM_001277258	Acvrl1	9.473	9.327	1.286	1.19	2.042	1.669
NM_008039	Fpr2	11.149	10.707	0.802	1.035	1.256	1.313
NM_001024478	Cdhr3	0.271	0.282	0.052	0	0.079	0.021
NM_010715	Lig1	59.577	61.667	22.008	23.67	32.344	31.762
NM_207530	Osbpl1a	8.605	8.863	2.663	2.157	3.863	3.415
NM_013599	Mmp9	4.88	4.662	594.901	667.104	321.641	309.001
NM_011223	Pxn	17.272	20.124	38.601	39.003	32.301	31.456
NM_001081109	Lmtk2	2.053	2.263	8.077	8.418	7.385	7.925
NM_027711	Iqgap2	4.315	4.173	0.426	0.376	0.733	0.811
NR_156114	Stard7	18.455	16.946	37.637	36.807	34.444	33.784
NM_025685	Col27a1	0.151	0.103	4.861	5.016	3.1	2.971
NM_001113419	Iqschfp	0.027	0.051	3.389	3.346	1.729	1.911
NM_025899	Uqcrc2	19.648	17.914	69.401	68.084	50.768	51.699
NM_026163	Pkp2	0.155	0.161	3.552	3.566	1.935	2.032
NM_019518	Grasp	0.539	1.043	0.107	0.21	0.18	0.266
NM_028763	Cbx6	6.474	7.259	1.479	1.566	2.462	2.436
NM_001163138	Card6	0.499	0.408	0.869	0.898	1.025	0.993
NM_001289916	Rora	0.454	0.515	2.328	2.037	1.4	1.551
NM_001290676	Cpeb4	12.801	12.76	32.296	32.198	23.508	24.689
NM_001161767	Galnt6	7.899	8.003	28.894	28.779	14.885	15.679
NM_001173506	Map1a	0.899	0.898	0.28	0.339	0.226	0.311
NM_011625	Ppp1r13b	7.621	9.422	3.343	3.055	3.356	3.015
NM_023270	Rnf128	31.299	28.143	12.059	12.118	15.218	14.199
NM_001165256	Dcaf4	2.701	2.754	5.908	6.805	4.723	5.228
NM_026411	1700021F05Rik	18.497	17.24	40.025	42.902	31.798	36.443
NM_026835	Ms4a6d	71.207	63.438	15.269	14.386	16.041	16.837
NM_001005420	Ppp1r26	0.034	0.061	0.257	0.209	0.347	0.327
NM_001081064	Pdzd2	0.006	0.008	0.083	0.063	0.103	0.06
NM_019993	Aldh9a1	33.591	36.053	14.381	14.651	16.007	15.818
NM_016778	Bok	0.041	0.094	0.55	0.447	0.581	0.466
NM_001291028	Lzts3	1.586	1.604	0.269	0.555	0.513	0.427
NM_029999	Lbh	18.499	18.573	2.678	2.628	4.012	4.061
NM_026684	Ndufb10	95.061	89.625	241.254	260.861	196.459	188.666
NM_001310576	1700088E04Rik	3.551	3.723	9.313	9.556	8.087	8.531
NM_145953	Cth	0.142	0.068	0.853	0.956	2.451	2.303
NM_025352	Uqcrq	35.519	31.983	74.036	74.652	57.49	57.704
NM_173752	Lgalsl	1.367	1.434	5.976	6.377	5.383	4.788
NM_026331	Slc25a37	11.79	12.442	5.789	5.388	7.427	7.657
NM_133719	Metrn	9.303	10.678	5.213	4.472	6.057	6.019
NM_153068	Ehd2	0.98	1.036	3.009	3.07	2.83	2.729
NM_199029	Zfp395	5.007	5.436	1.721	2.109	2.725	2.689
NM_001177804	Sirt3	1.425	2.161	4.337	3.612	3.024	2.882
NM_001359870	Nudt13	2.795	3.582	9.023	8.884	6.89	6.858
NM_001177961	Gpm6b	0.021	0.065	0.632	0.503	0.27	0.266
NM_139311	Mllt6	5.255	5.473	14.407	14.997	14.671	14.621
NM_008153	Cmklr1	1.388	1.652	0.526	0.628	0.236	0.52
NM_001083320	Magi1	0.284	0.289	0.784	0.751	0.76	0.632
NM_001081412	Bcr	0.537	0.877	1.681	1.757	1.393	1.51
NM_008618	Mdh1	51.151	48.46	150.238	147.882	92.006	94.094
NM_029548	Rph3al	0	0	0.259	0.129	0.073	0.015
NM_172939	Sowahc	6.192	5.726	1.806	1.758	2.274	2.438
NM_007642	Cd28	1.357	1.556	0.658	0.448	0.735	0.765
NM_007503	Fxyd2	0.693	0.882	63.863	62.532	66.444	59.52
NM_146141	Ppa2	14.261	14.118	27.018	28.769	23.43	23.91
NR_045915	Ino80dos	1.835	2.127	6.922	6.503	5.097	5.478
NR_121629	Slc6a17	0.015	0.011	0.418	0.533	0.259	0.201
NM_021439	Chst11	2.145	2.548	5.63	5.422	3.383	3.851
NM_026556	Dynll2	31.746	34.858	16.264	15.558	18.528	17.62
NM_001313744	Stk26	3.42	2.769	0.23	0.239	0.442	0.398
NM_019819	Dusp14	0.133	0.169	0.806	0.861	0.34	0.175
NM_027715	Otud1	3.174	3.106	0.894	0.81	1.192	0.948
NM_001356310	Tbc1d31	13.675	13.251	5.735	5.884	8.913	8.897
NM_029564	Tax1bp3	2.614	2.464	6.98	6.583	6.208	5.454
NM_199311	Clec4a1	9.827	7.921	22.269	21.59	24.484	23.651
NM_001290745	Nckap1	0.575	0.378	2.184	1.853	1.615	1.603
NM_008372	Il7r	13.395	13.584	3.23	3.359	4.34	4.349
NM_001077508	Tnfrsf9	0	0.024	3.907	3.908	2.408	2.194
NM_001134391	Apobec1	281.625	268.219	125.755	123.028	163.71	150.094
NR_027984	2810025M15Rik	4.806	5.246	35.178	33.401	22.93	21.733
NM_016871	Tomm40	17.84	21.015	43.054	44.255	39.143	36.501
NR_045448	B630019K06Rik	1.62	2.104	0.934	0.844	0.967	0.722
NM_001112701	Cyth2	8.425	9.444	18.235	19.194	17.994	16.445
NM_013675	Sptb	0.114	0.106	0.492	0.459	0.226	0.249
NM_001289895	Tns1	0.115	0.149	0.645	0.619	0.357	0.422
NM_021447	Trim54	0	0	0.922	1.205	0.322	0.454
NM_027993	Fam219a	2.629	2.363	1.386	0.898	1.632	1.048
NM_175645	Xylt1	6.378	6.587	0.878	0.746	1.34	1.141
NM_080451	Synpo2	0.009	0	0.686	0.652	0.529	0.508
NM_133738	Antxr2	21.394	22.334	62.418	62.792	43.323	45.158
NM_001311118	Hoxa1	2.554	2.553	0.713	0.623	1.285	1.192
NM_178614	Samm50	11.258	11.734	22.916	23.267	20.339	19.586
NM_019976	Psrc1	6.271	5.667	2.451	2.378	3.83	3.525
NM_144808	Slc39a14	9.601	11.288	3.511	3.372	4.304	4.506
NM_177470	Acaa2	11.411	11.388	46.005	44.679	28.759	28.479
NM_027987	Cd300lg	0.435	0.447	0.026	0.064	0.154	0.081
NM_147153	Vps39	12.585	12.552	27.895	27.329	19.453	18.735
NM_001289670	Arhgap33	0.509	0.761	0.24	0.253	0.388	0.291
NM_001355633	Slc38a2	29.099	28.921	60.527	58.342	73.71	72.642
NM_027764	Rcbtb1	7.064	7.977	2.964	2.802	3.326	3.021
NM_030263	Psd3	5.068	5.473	1.151	1.231	1.702	1.673
NM_001033122	Cd69	0.611	0.618	1.19	1.565	0.479	0.506
NM_013549	Hist2h2aa1	1.84	2.858	5.183	10.168	3.308	1.136
NR_106084	Mir7225	0	0	9.205	8.88	2.917	3.556
NM_008467	Kpna4	65.731	65.182	25.746	25.866	27.036	28.117
NM_147220	Abca9	0.506	0.316	0.137	0.076	0.083	0.071
NR_109835	Mir692-2	34.742	39.843	15.529	16.284	13.121	14.543
NM_001359180	Tlr6	7.512	6.577	2.794	3.355	3.695	3.542
NM_001024932	Pilrb2	4.997	5.103	1.168	1.045	1.817	1.36
NM_008416	Junb	23.022	23.822	73.401	81.281	79.353	79.824
NM_011337	Ccl3	30.299	32.611	3.884	4.039	2.888	3.241
NR_003568	Gpr137b-ps	16.668	14.393	107.389	102.026	67.167	66.97
NM_177794	Tmem26	1.248	0.906	2.497	2.45	1.931	1.974
NM_007801	Ctsh	22.589	23.601	5.78	5.542	7.093	6.228
NM_172399	Ndnf	0.197	0.286	0.026	0.042	0.022	0.101
NM_177379	Arhgap32	0.319	0.257	0.023	0.065	0.051	0.048
NM_001293678	Xlr4b	1.605	1.643	3.313	4.026	3.791	2.58
NM_023842	Dsp	0.013	0	0.086	0.129	0.035	0.026
NM_178683	Depdc1b	3.462	3.506	1.102	1.112	1.955	2.396
NM_028053	Tmem38b	8.136	7.039	14.215	15.662	14.855	12.497
NM_001163689	Pnpla2	9.804	10.655	21.591	21.768	22.642	20.148
NM_007621	Cbr2	6.699	5.435	0.664	0.49	1.402	1.522
NM_021457	Fzd1	0.487	0.495	0.112	0.142	0.082	0.108
NM_026505	Bambi	0.827	1.043	0.315	0.369	0.307	0.424
NM_001080548	Usp6nl	1.171	1.335	7.066	6.838	5.376	5.463
NM_001317404	Clcn7	5.986	6.398	42.737	42.859	23.56	23.218
NM_019455	Hpgds	45.406	44.795	6.618	6.445	6.547	6.13
NM_030259	Rilpl2	14.606	12.97	59.891	64.908	50.788	41.759
NM_173008	Ssc5d	0.118	0.124	1.398	1.746	1.055	1.199
NM_030024	Prr15	0.107	0.114	0.717	0.816	0.658	0.507
NM_028129	Rexo5	2.347	2.38	1.072	0.945	1.306	1.782
NR_104339	Adamtsl5	0.663	0.87	0.301	0.258	0.501	0.399
NM_001081227	Stum	0	0	0.051	0.064	0.039	0.01
NM_007797	Ctla2b	41.917	39.785	0.872	1.86	2.211	2.209
NM_028627	Psd	0.41	0.652	1.548	1.851	1.926	1.886
NM_001113420	Schip1	0.021	0.08	3.916	3.944	1.992	2.388
NM_144932	Acsf3	1.762	1.916	3.777	3.939	3.215	3.736
NM_021528	Chst12	14.257	16.712	5.133	4.045	6.029	5.905
NM_007496	Zfhx3	2.962	2.997	0.616	0.581	0.88	0.964
NM_025790	Acot13	48.42	46.909	100.074	106.9	83.118	77.725
NM_008057	Fzd7	5.207	6.359	1.389	1.299	1.614	1.529
NM_008542	Smad6	2.445	2.919	0.926	1.036	1.686	1.462
NM_016964	Stag3	0.311	0.418	0.08	0.041	0.098	0.255
NM_001368682	Lpcat1	11.198	11.947	64.315	64.28	36.812	39.449
NM_011701	Vim	798.992	875.764	1794.12	1827.65	1589.05	1588.04
NM_009142	Cx3cl1	0.284	0.341	0.029	0.047	0.066	0.04
NM_001304830	Maff	1.138	1.208	2.851	2.951	2.491	1.712
NM_001033225	Pnrc1	14.633	14.237	36.54	36.065	33.489	32.492
NM_020581	Angptl4	1.259	1.566	0.515	0.445	0.775	0.896
NM_153422	Pde5a	0.142	0.156	0.359	0.373	0.434	0.328
NM_028770	Krt80	0.333	0.239	0.04	0.049	0.202	0.113
NM_153175	Gimap6	0.297	0.348	7.647	7.26	3.415	2.502
NM_134065	Epdr1	0.427	0.439	1.28	1.341	0.681	0.818
NM_175094	Pdhx	10.131	9.237	26.291	24.878	19.464	19.578
NM_001302997	Gng4	0	0	0.346	0.205	0.115	0.086
NM_172603	Phf11a	5.442	3.907	1.747	1.567	1.859	1.496
NM_001164441	Ankrd33b	2.721	2.888	0.969	1.058	1.286	1.254
NR_027926	4930507D05Rik	0.783	0.709	1.335	1.751	1.433	1.389
NM_001198570	Abi2	6.97	6.156	3.132	3.051	3.604	3.443
NM_028013	Endod1	24.55	24.627	9.497	9.501	12.922	12.879
NM_007930	Enc1	5.96	6.301	12.357	13.112	14.704	14.487
NM_028011	Tom1l1	2.343	2.061	8.622	8.221	7.136	7.445
NM_010302	Gna12	35.599	40.501	10.837	13.006	15.962	12.605
NM_080575	Acss1	3.164	3.554	0.528	0.533	0.655	0.544
NM_029932	Spns3	0.035	0.04	0.355	0.494	0.471	0.47
NM_001001488	Atp8b1	0.04	0.042	0.88	0.8	0.748	0.794
NM_007707	Socs3	0.725	0.76	2.993	2.677	3.713	3.06
NM_001033175	Cln6	9.794	10.691	4.16	4.517	5.049	5.39
NM_011461	Spic	0.278	0.425	4.561	5.695	4.448	3.599
NM_133223	Rac3	1.248	1.318	0.256	0.162	0.506	0.206
NM_021890	Fads3	0.938	1.12	0.112	0.297	0.277	0.241
NR_040520	2310069B03Rik	0	0	1.118	0.461	0.226	0.275
NM_001113386	Lifr	1.373	1.274	0.13	0.105	0.255	0.167
NM_023326	Bmyc	7.399	8.703	3.275	3.429	3.105	4.161
NM_172579	Sipa1l1	1.648	1.765	0.674	0.819	0.911	1.018
NM_134066	Akr1c18	0	0	36.781	36.363	8.501	8.647
NM_001025571	Sh2d2a	0	0.01	0.374	0.278	0.169	0.14
NM_033602	Peli2	2.874	3.222	1.43	1.175	1.963	1.694
NR_045324	Gm19705	0.232	0.355	1.855	1.687	0.627	0.459
NM_021606	Nek6	9.632	10.114	1.034	1.044	1.878	2.11
NM_001368763	Rnf19b	20.931	20.973	87.164	94.24	80.343	77.804
NM_020582	Atp5j2	95.258	97.916	200.24	227.453	157.592	158.866
NM_001355218	Slco4a1	1.142	1.102	12.928	13.628	13.691	12.865
NM_019963	Stat2	11.59	12.134	5.379	4.932	4.904	5.563
NM_008114	Gfi1b	0.019	0.085	1.53	1.416	1.864	1.521
NM_008624	Mras	0.111	0.23	2.235	2.001	1.05	1.374
NM_153794	Fam210a	4.862	5.486	10.241	10.25	8.944	9.137
NM_013654	Ccl7	12.335	13.84	0.269	0.312	0.681	0.435
NM_001163632	Satb1	0.036	0.067	0.486	0.491	0.163	0.148
NM_024220	Ndufc2	43.887	43.731	90.846	86.732	75.196	76.953
NM_009727	Atp8a1	7.418	7.363	2.065	2.283	2.786	2.748
NM_001205215	Rxrb	4.68	4.802	10.355	10.652	10.958	10.386
NM_153139	Slc36a1	3.862	4.459	1.264	1.337	1.67	1.618
NM_001360089	Il16	2.661	2.505	0.819	0.951	2.244	2.158
NM_001033145	Dipk2a	14.694	14.507	2.041	1.978	3.056	3.52
NM_008402	Itgav	30.625	30.753	98.125	98.805	69.236	73.333
NM_021460	Lipa	325.758	324.401	92.353	97.071	122.202	119.272
NM_207205	Igsf3	0.035	0.033	0.938	1.137	1.081	0.794
NM_177184	Vps13c	15.928	17.43	4.483	4.212	6.705	6.571
NM_001286654	Rcan2	0	0	2.095	2.109	0.615	0.507
NM_001360395	Klhl23	0.735	0.687	0.192	0.345	0.405	0.606
NR_104356	Chchd7	13.423	12.156	29.368	30.353	19.956	18.088
NM_022420	Gprc5b	0.274	0.161	0.965	0.872	1.745	1.467
NM_010208	Fgr	3.001	2.945	15.636	16.982	19.484	18.638
NM_008677	Ncf4	62.714	64.167	118.756	126.839	117.045	109.14
NM_026219	Uqcrb	159.106	154.435	355.164	364.329	278.412	285.21
NM_146023	Evi2	96.992	97.577	45.6	43.97	54.724	52.096
NM_019466	Rcan1	9.427	8.763	28.988	29.409	16.654	16.374
NM_173051	Serpinb1c	2.94	2.339	6.463	5.562	5.201	4.781
NM_183144	Inpp5a	2.883	3.483	7.333	7.08	5.878	5.629
NM_181415	Atrnl1	0.34	0.397	4.319	4.17	3.276	3.548
NM_011451	Sphk1	0	0.064	4.82	3.673	2.322	1.6
NM_007631	Ccnd1	239.898	263.773	25.43	28.307	54.173	51.708
NM_033570	Cnnm4	3.685	4.577	1.96	1.674	2.017	2.075
NM_015811	Rgs1	85.059	79.659	4.448	4.55	3.622	4.393
NM_175329	Chchd10	1.564	1.802	32.033	35.619	23.872	22.396
NM_001038637	Gng2	25.622	26.152	4.419	4.777	6.759	6.204
NM_008194	Gk	11.839	11.331	3.805	3.59	4.355	4.706
NM_001361047	Zfp367	10.026	10.917	4.633	4.46	5.562	5.598
NR_037854	Atp6v0c-ps2	25.01	30.46	87.02	97.236	65.461	59.333
NR_030677	BC025920	0.135	0.052	0.485	0.748	0.587	0.549
NM_001033851	Cpne8	0.183	0.245	2.109	2.106	1.336	1.403
NM_023422	Hist1h2bc	4.655	4.667	52.688	55.869	18.682	21.173
NM_001083903	Sbsn	0.307	0.234	5.922	3.617	6.53	6.49
NM_001164259	Fgfrl1	1.044	1.024	2.966	4.224	2.886	2.473
NM_145354	Nsun2	25.092	26.601	51.045	53.682	48.442	48.175
NM_178877	Slc9b2	0.186	0.207	80.036	81.703	43.664	42.678
NM_001281862	Cysltr1	19.695	17.908	3.651	3.435	4.954	4.929
NM_001142335	Lmo2	66.349	67.133	12.737	11.918	19.106	17.046
NM_001290469	Atp1a3	10.937	13.139	2.859	3.452	4.665	4.695
NM_021310	Jmy	1.531	1.567	2.949	3.071	3.312	3.63
NM_009533	Xrcc5	0.226	0.259	1.3	1.037	1.017	1.153
NM_013470	Anxa3	51.797	51.296	5.898	6.341	8.094	7.585
NM_001025614	Otud7b	3.806	4.263	11.219	11.933	9.264	8.854
NM_008418	Kcna3	1.942	1.843	0.388	0.328	0.695	0.368
NM_001037740	Strip2	0.109	0.111	1.333	1.05	1.19	1.033
NM_009914	Ccr3	1.936	1.294	10.662	10.32	3.83	3.604
NM_001081211	Ptafr	7.329	6.526	19.465	18.721	21.293	20.994
NM_033269	Chrm3	1.599	1.546	0.039	0.086	0.049	0.06
NM_026436	Tmem86a	4.273	4.655	9.185	8.835	5.511	5.699
NM_001039562	Ankrd37	6.594	5.529	2.855	1.657	2.298	2.591
NM_001034895	Zfr2	0.048	0.051	0.23	0.403	0.248	0.227
NM_178111	Trp53inp2	4.129	4.611	13.43	14.17	8.901	9.221
NM_133710	Ctdspl	4.063	4.018	1.275	1.695	1.881	1.857
NM_138630	Arhgap4	26.754	28.463	11.237	11.976	12.933	12.177
NM_001311141	Il12rb2	7.882	7.726	2.358	1.876	2.702	2.363
NR_105893	Mir6928	30.415	27.835	4.419	5.026	5.974	5.918
NM_175398	Inka2	1.151	1.278	0.182	0.311	0.313	0.314
NM_027144	Arhgef12	4.63	4.913	9.857	9.63	8.25	8.443
NM_013750	Phlda3	6.673	9.538	3.022	3.302	3.522	2.491
NM_011990	Slc7a11	0.293	0.243	1.059	1.062	0.797	0.921
NM_008452	Klf2	15.153	18.74	2.29	2.202	4.296	2.966
NM_030017	Rdh12	0.514	0.568	0.073	0.03	0.108	0.113
NM_022026	Aqp9	0.398	0.433	0.277	0.197	2.93	2.596
NM_001025257	Vegfa	4.187	4.278	8.912	8.575	11.194	10.307
NM_008462	Klra2	9.001	8.893	3.003	2.844	4.625	4.508
NM_007388	Acp5	5.477	6.371	1797.9	1836.07	934.004	901.768
NM_009317	Tal2	0.171	0.287	1.345	1.543	1.163	1.111
NM_009437	Tst	0.348	0.244	1.444	1.827	1.924	1.831
NM_011424	Ncor2	15.098	19.103	6.182	7.443	9.51	9.62
NM_009018	Raet1c	1.534	1.829	0.549	0.668	0.885	1.053
NM_153820	Arhgap15	5.855	5.722	1.366	1.561	2.318	2.075
NM_007798	Ctsb	635.526	637.647	221.233	214.207	180.489	177.065
NM_144819	Ccdc92	0.565	0.886	0.014	0.154	0.115	0.168
NM_001289647	Pxylp1	0.831	1.263	0.538	0.462	0.394	0.373
NM_133977	Trf	20.456	21.305	1.041	1.649	2.495	2.078
NR_027956	1700052K11Rik	1.951	2.066	0.91	0.986	1.196	1.224
NM_001284520	Cmah	0.839	0.865	0.185	0.198	0.24	0.258
NM_178655	Ank2	0.066	0.123	2.543	2.372	0.92	1.187
NM_198193	Raet1e	2.121	2.433	0.757	0.865	0.999	1.097
NM_010848	Myb	0.196	0.2	0	0.022	0.015	0.009
NM_021472	Rnase4	43.738	45.083	0.603	0.669	1.511	2.069
NM_011520	Sdc3	86.344	92.49	33.723	34.957	42.494	41.606
NM_012019	Aifm1	20.334	20.345	42.228	43.501	37.003	35.603
NM_199008	Cox11	1.764	1.953	4.669	4.332	3.842	3.514
NM_001253713	Mbnl1	168.33	164.348	56.024	53.466	64.182	67.256
NM_001134384	Iqsec1	6.483	7.593	15.496	16.242	12.369	11.781
NR_046157	Gm5086	0.491	0.564	0.094	0	0.08	0.121
NM_008495	Lgals1	484.056	460.627	113.675	128.061	160.035	146.937
NM_001081279	Mfhas1	3.719	4.087	1.213	1.205	1.322	1.435
NM_001310442	Atp6v1h	30.442	26.274	83.954	80.384	47.574	45.828
NM_001198955	Gm7694	0.216	0.26	2.469	2.964	1.656	1.838
NM_001271375	Milr1	39.872	39.676	3.815	3.373	6.376	6.358
NM_007450	Slc25a4	125.225	119.246	285.7	288.03	222.821	224.63
NM_009804	Cat	108.283	113.302	43.514	43.279	48.043	44.06
NM_153155	C1ql3	0.242	0.139	0.492	0.706	0.416	0.388
NM_080288	Elmo1	21.752	25.555	10.034	10.654	10.102	10.597
NM_001331013	Zfand1	1.657	1.892	3.733	3.872	4.367	3.865
NR_073559	Stxbp3-ps	1.677	3.145	6.948	5.299	6.383	6.033
NM_009878	Cdkn2d	24.213	22.813	8.502	7.728	11.742	9.33
NM_153551	Dennd1c	6.143	8.604	2.921	3.236	3.945	3.689
NM_001360772	Susd3	18.367	21.411	7.573	7.569	12.272	12.216
NM_009916	Ccr4	0	0	0.142	0.16	0.046	0.045
NM_025476	Rmdn1	3.465	3.315	8.118	7.924	6.03	5.986
NM_001355477	Abcg2	3.298	2.338	1.208	1.168	0.984	1.155
NM_001252060	Cacna1a	4.596	6.156	1.803	2.093	2.36	2.089
NM_133668	Slc25a3	81.706	85.443	178.976	183.068	149.038	148.931
NM_019568	Cxcl14	242.474	278.998	35.482	37.515	46.137	48.543
NM_001101433	Zcchc24	8.76	8.64	0.652	0.865	1.378	1.152
NM_183426	Sbno2	9.152	10.144	29.932	33.114	31.431	30.252
NM_001313757	Acvr2b	0.58	0.673	2.006	1.941	1.765	1.737
NM_001287514	Cebpa	22.293	25.004	10.423	11.082	13.787	13.04
NM_008823	Cfp	125.254	125.221	53.348	57.192	67.319	65.417
NM_028603	Zbtb8a	3.377	3.436	1.317	1.561	2.609	2.234
NM_001276684	Arc	0.709	0.629	0.14	0.219	0.101	0.093
NM_009949	Cpt2	6.989	7.336	15.461	15.488	11.502	12.871
NM_177471	Ccdc69	3.811	3.345	1.449	1.739	1.864	1.604
NR_015537	9230114K14Rik	1.534	1.461	0.505	0.797	0.987	0.832
NM_028953	Tmc1	0	0	0.128	0.159	0.146	0.155
NM_001109661	Bach2	0.075	0.06	0.471	0.479	0.41	0.352
NM_009256	Serpinb9	5.885	6.107	1.386	1.331	1.741	2.021
NM_001289739	Bcl2l1	32.922	37.604	2.747	2.867	4.053	3.026
NM_172397	Limd2	15.403	15.922	6.152	6.768	8.432	7.16
NM_001163610	Nhsl2	0.606	0.657	0.127	0.197	0.221	0.238
NM_001013813	Maml2	1.001	1.31	0.38	0.438	0.256	0.323
NM_175493	Gpr68	0.247	0.378	11.901	11.815	7.126	6.98
NM_001289489	Exoc3l4	0.01	0.023	0.686	0.754	0.474	0.418
NM_001271402	Ephx2	0	0.023	3.321	3.877	1.421	1.377
NM_010220	Fkbp5	15.041	16.593	5.939	7.448	8.526	9.064
NM_007802	Ctsk	0.606	0.695	1415	1440.34	636.94	650.968
NM_172867	Zfp462	0.003	0.037	3.954	4.193	2.608	3.036
NM_010766	Marco	20.203	16.033	0.352	0.221	0.5	0.527
NM_008714	Notch1	3.963	4.938	0.597	0.592	0.908	0.831
NM_021356	Gab1	2.132	2.302	0.528	0.695	0.76	0.81
NM_001276250	Cp	0.766	0.627	0.247	0.248	0.385	0.275
NM_001012451	Ankrd6	0.072	0.148	0.406	0.403	0.407	0.213
NM_007644	Scarb2	31.42	32.792	12.995	12.94	18.21	17.432
NM_172477	Dennd2a	0.202	0.11	2.231	1.88	1.815	1.708
NM_175930	Rapgef5	11.387	11.968	1.873	1.859	2.813	3.025
NM_001081206	Dgki	0.029	0.022	5.225	4.899	1.528	1.815
NR_045069	Gm16576	0.177	0.252	0.644	0.541	0.72	0.593
NM_007931	Endog	3.499	4.947	8.64	9.816	8.053	8.779
NM_028037	Acad10	0.486	0.466	3.975	4.007	2.248	2.279
NM_172498	Ptk2b	40.174	47.669	17.803	18.149	17.561	16.776
NM_018866	Cxcl13	0.028	0	7.465	6.214	3.276	3.397
NM_153128	Klhl12	2.479	2.816	21.955	20.743	15.736	16.629
NM_007553	Bmp2	0.625	0.58	1.807	1.892	2.199	2.391
NM_133829	Mfsd6	10.194	11.246	2.575	2.961	3.762	4.422
NM_178401	Ramp1	0.225	0.344	0	0	0	0.074
NM_001081289	Fam217b	2.718	3.628	0.527	0.625	0.707	0.668
NM_001254946	BC035044	1.073	0.727	0.047	0.124	0.296	0.072
NM_173018	Myo9a	7.243	7.409	3.441	3.341	4.229	4.495
NM_001001881	2510009E07Rik	33.468	34.172	12.238	12.02	17.256	17.393
NM_001285853	Matk	0.816	1.088	16.145	15.982	12.446	11.351
NR_075097	Slc25a43	1.977	1.317	4.129	4.472	3.695	3.686
NM_001313761	Tlr8	37.475	34.02	7.717	7.175	8.209	8.271
NM_001171002	Degs2	4.35	3.563	0.69	0.818	0.834	1.077
NM_172622	Trerf1	4.861	5.768	0.481	0.732	1.146	1.144
NM_009179	St3gal2	4.284	4.436	8.626	9.378	6.33	6.802
NM_172623	Treml4	3.209	4.192	0.826	0.957	0.877	0.779
NM_007536	Bcl2a1d	6.062	5.863	6.43	6.161	2.83	2.975
NM_001146347	Fam57b	0.09	0	0.756	1.019	0.435	0.425
NM_009987	Cx3cr1	142.094	156.509	17.764	16.557	25.943	24.19
NR_038030	4930562F07Rik	0.923	0.706	8.185	8.896	4.642	5.546
NM_011659	Tnfrsf4	0.194	0.297	1.091	1.037	0.742	0.74
NM_001362134	Immt	46.001	46.989	91.35	90.714	76.236	79.647
NM_001285428	Cacnb4	0.017	0.006	0.107	0.135	0.097	0.086
NM_025574	Pyurf	2.641	2.968	7.118	7.743	5.371	5.189
NM_001161362	Ppp2r3a	2.17	2.142	20.305	19.035	18.541	19.693
NM_172632	Mapk4	0	0	0.45	0.516	0.034	0.177
NM_025289	Tbrg1	24.166	23.732	46.759	51.07	42.376	45.967
NM_133209	Pilrb1	7.628	8.832	1.204	1.32	2.111	0.806
NM_177161	P4ha3	0.122	0.083	0.546	0.971	0.802	1.312
NR_045165	4933431G14Rik	0.801	1.152	0.311	0.223	0.479	0.678
NM_176919	Ppm1h	6.542	6.31	12.909	13.541	8.872	9.266
NM_001359699	Xylb	1.054	1.425	2.556	3.022	2.781	2.625
NM_008580	Map3k5	6.252	7.011	2.759	2.952	3.643	3.481
NM_145419	Hkdc1	0	0	0.308	0.515	0.074	0.118
NR_075078	Pitpnm1	4.266	5.11	8.575	9.708	10.023	9.923
NM_007808	Cycs	35.383	31.375	96.522	85.645	62.63	73.62
NM_001024851	Ankrd34a	0.394	0.443	0.083	0.096	0.11	0.097
NM_001081963	Jcad	0.638	0.546	1.628	1.547	1.299	1.299
NM_011897	Spry2	3.74	4.633	1.698	1.867	2.375	1.795
NM_001177629	Grb10	0.315	0.42	2.165	2.119	0.977	1.006
NM_009359	Tex9	1.463	1.542	0.22	0.248	0.449	0.453
NM_001356511	Fcgr3	131.41	119.934	7.452	6.072	11.685	10.408
NM_009981	Pcyt1a	9.048	8.664	20.577	20.942	16.102	16.266
NM_178848	Sirt5	1.458	1.672	4.849	5.405	3.735	3.927
NM_013566	Itgb7	5.565	5.325	11.889	12.557	15.621	14.589
NM_008548	Man1a	24.99	24.595	6.095	6.477	8.6	9.04
NM_001002267	Tmem158	1.36	1.251	5.552	4.453	5.793	6.501
NM_001048054	Dusp16	7.878	8.021	2.469	2.347	2.435	2.597
NM_197986	Tmem140	2.753	2.971	0.876	0.75	1.027	1.3
NR_152127	9530052C20Rik	0.031	0.024	0.217	0.224	0.158	0.061
NM_146073	Zdhhc14	4.487	4.731	1.68	1.907	2.556	1.943
NM_177327	Wwp1	36.538	36.507	9.432	9.319	12.563	11.691
NM_007570	Btg2	5.628	5.401	1.961	2.277	2.368	2.632
NM_025500	Mrpl37	14.99	14.306	28.893	28.135	24.742	22.35
NM_001252201	Map4k4	25.052	25.792	49.756	50.089	43.104	41.961
NM_024191	Arl2bp	18.451	19.058	8.153	8.332	9.567	10.145
NM_011263	Rest	12.241	12.504	23.635	24.549	24.633	25.3
NM_175130	Trpm4	1.048	1.101	0.333	0.511	0.446	0.581
NM_007623	Cbx2	0.679	0.798	0.293	0.331	0.523	0.688
NM_001040399	Larp1b	4.563	4.023	10.269	9.623	8.504	9.05
NM_007579	Cacna1b	0.096	0.051	0.752	0.671	0.585	0.585
NM_010098	Opn3	3.138	2.965	1.176	0.913	1.315	0.802
NM_009593	Abcg1	1.151	1.157	7.942	6.802	4.148	3.872
NM_011723	Xdh	18.067	17.612	8.076	7.14	9.577	8.993
NM_134007	Cisd1	12.52	13.65	26.459	27.763	20.557	22.284
NM_018775	Tbc1d8	5.19	5.686	10.707	11.3	13.573	12.147
NM_144869	Gstp3	0	0	0.736	0.387	0.366	0.312
NM_144797	Metrnl	52.488	59.119	12.138	14.397	16.053	14.737
NM_145700	Ackr4	0.378	0.532	1.145	1.366	0.943	0.896
NM_001164252	Tpm1	58.783	59.135	142.499	149.81	116.936	114.502
NM_001282016	P2ry1	4.655	4.453	0.312	0.561	0.854	0.668
NM_007572	C1qa	76.557	80.18	3.907	2.852	6.028	6.096
NM_001198839	Bcar1	0.143	0.282	3.04	2.988	2.428	2.203
NM_001134457	Nxpe3	0.659	0.617	0.223	0.255	0.185	0.215
NM_001163764	Tcf19	24.154	26.788	7.33	7.754	10.274	11.277
NM_053273	Ttyh2	4.178	4.127	12.587	13.177	7.752	7.333
NM_178751	Orai2	5.733	6.211	18.491	19.009	18.552	17.602
NM_198634	Tigd3	0.567	0.604	0.086	0.209	0.314	0.206
NM_010305	Gnai1	0	0.023	0.402	0.226	0.13	0.099
NR_033324	BC065397	0.168	0.068	0.493	0.339	0.296	0.4
NM_172612	Rnd1	1.202	1.605	4.61	5.572	3.942	3.605
NM_008992	Abcd4	3.54	3.619	1.472	1.581	2.241	2.419
NR_015601	Fam120aos	2.942	2.1	5.476	4.839	3.761	4.608
NM_019948	Clec4e	113.743	101.282	36.115	33.599	33.428	34.378
NM_178928	Afap1l1	0.385	0.496	0.162	0.088	0.168	0.167
NM_001316366	Etv4	0.207	0.307	0	0.011	0.034	0.055
NM_016917	Slc40a1	27.882	30.58	0.624	0.522	0.619	0.625
NM_001142921	Tcf7l2	10.793	11.737	2.384	2.703	3.616	3.876
NM_029933	Bcl9	3.216	3.94	1.512	1.733	2.255	2.584
NM_001083810	Prr5l	0.193	0.369	0.028	0.092	0.096	0.11
NM_001190950	Kcne3	2.859	2.515	0.526	0.397	0.444	0.387
NM_175093	Trib3	0.699	0.642	0.179	0.242	3.047	2.211
NM_001081957	Wfdc17	22.088	20.129	0.656	1.065	1.551	1.081
NM_001163166	Hmg20b	10.607	11.527	24.138	27.628	24.142	22.934
NM_001355161	Ptpra	89.032	87.691	31.023	30.432	32.8	32.928
NM_017402	Arhgef7	44.078	48.999	21.381	23.284	19.553	19.316
NM_010260	Gbp2	1.94	1.752	5.806	5.112	3.471	4.374
NM_001177851	Asph	25.002	24.079	11.664	11.92	10.639	10.327
NM_009690	Cd5l	5.36	4.373	0.827	0.452	0.978	0.882
NM_021339	Cdon	0.097	0.108	0.297	0.269	0.315	0.262
NM_175532	Nlrp10	2.024	1.927	6.966	6.66	3.786	4.118
NM_001358769	Frk	0.096	0.073	0.494	0.401	0.172	0.407
NM_001110830	Rbfox2	0.646	0.728	3.898	4.022	3.624	3.306
NM_183168	P2ry6	55.33	61.49	7.224	7.656	12.626	11.09
NM_001165965	Fndc7	0.02	0.06	0.654	0.618	0.675	0.661
NM_030174	Mctp1	4.756	4.764	0.536	0.714	1.262	1.009
NM_177409	Tram2	2.91	3.249	1.417	1.313	2.039	1.757
NM_009450	Tubb2a	62.005	60.679	14.398	14.778	14.131	11.984
NM_010215	Il4i1	0.453	0.454	17.245	16.781	14.419	13.432
NM_001369055	Rragd	0.207	0.218	1.417	1.752	1.187	1.146
NM_008012	Akr1b8	8.571	8.085	17.712	18.864	15.924	15.456
NM_172263	Pde8b	0.903	1.106	3.366	3.564	2.981	2.3
NM_001079848	Adgrg2	0.028	0	0.145	0.156	0	0.123
NM_001163556	Pou2f2	10.232	12.291	0.321	0.238	0.717	0.69
NM_001357407	Uaca	3.091	3.662	7.757	7.705	8.77	9.05
NM_009404	Tnfsf9	6.048	6.728	0.747	0.708	1.662	1.513
NM_001101038	Siglec15	0	0.042	25.329	25.562	9.716	10.747
NM_080855	Zcchc14	0.664	0.997	1.741	1.514	2.07	1.77
NM_019771	Dstn	48.167	48.186	101.089	104.233	71.796	73.955
NM_028981	Cacna1d	1.712	1.666	0.501	0.528	0.784	0.702
NM_175326	Radx	7.408	7.445	1.522	1.482	2.89	2.883
NM_008321	Id3	28.477	38.185	12.255	16.252	18.236	16.436
NM_011132	Pole	7.848	8.14	3.623	3.794	5.362	5.357
NM_019750	Naa80	2.34	3.252	15.603	15.74	10.771	9.056
NM_146184	B3gnt8	3.036	3	1.145	1.462	1.451	1.955
NM_007403	Adam8	401.788	437.413	90.57	96.524	128.328	123.518
NM_001355279	Nr1h3	6.463	5.153	18.15	19.534	21.021	19.592
NM_011809	Ets2	44.79	49.583	5.756	6.046	6.972	6.541
NM_011273	Xpr1	10.372	10.735	77.989	74.06	51.346	53.09
NR_040616	A130077B15Rik	0.975	0.908	0.096	0.146	0.304	0.185
NM_001177366	Fut7	5.857	6.247	1.959	2.14	2.856	2.643
NM_016774	Atp5b	309.871	314.08	831.151	826.351	674.167	658.11
NM_021409	Pard6b	0.009	0.107	0.386	0.226	0.387	0.37
NM_023268	Qsox1	4.924	5.068	2.324	2.337	2.379	2.381
NM_009655	Alcam	48.352	47.703	18.635	19.461	20.468	23.28
NM_009451	Tubb4a	2.006	1.641	0.477	0.363	0.403	0.584
NM_001004364	Asap2	0.583	0.764	0.282	0.238	0.295	0.257
NM_133783	Ptges2	2.308	2.628	6.089	7.56	5.927	5.659
NM_194336	Gbp6	0.185	0.056	0.673	0.437	0.371	0.518
NR_024590	Nemp2	2.409	2.315	0.594	0.564	0.733	0.79
NM_011519	Sdc1	4.86	4.999	77.136	83.393	65.842	63.465
NM_007650	Cd5	0.17	0.035	1.498	1.253	0.388	0.413
NM_001271431	Cd82	9.732	11.252	49.385	50.077	37.943	38.069
NM_009544	Zfp105	0.509	0.462	0.9	1.252	1.019	1.101
NM_001305437	Pter	2.614	2.617	8.806	9.324	6.068	5.352
NM_177601	Tmem60	9.384	9.244	18.482	21.452	15.002	14.655
NM_001310719	Cnksr2	0	0	0.137	0.311	0.198	0.118
NM_018804	Syt11	6.17	5.741	0.755	0.706	0.83	0.999
NM_010174	Fabp3	3.35	3.066	1.086	1.029	1.338	0.419
NM_013882	Gtse1	9.946	10.917	4.405	4.383	5.414	5.664
NM_007891	E2f1	9.365	10.107	4.512	4.41	5.917	6.064
NM_001033780	I830077J02Rik	1.893	1.999	0.692	0.515	1.218	1.039
NM_023655	Trim29	0.056	0.017	0.357	0.264	0.201	0.123
NM_001364913	Pim1	3.886	4.184	1.802	1.634	2.468	2.397
NM_145437	Cd300ld	50.162	47.962	11.063	11.31	13.428	14.653
NM_008279	Map4k1	3.652	4.563	1.305	1.302	1.799	1.58
NM_022032	Perp	0.034	0	0.531	0.471	0.272	0.149
NM_001347654	Cd300a	15.025	14.732	6.51	7.388	10.26	9.715
NM_144538	Rab3il1	29.137	30.405	1.328	1.237	2.662	2.106
NM_008917	Ppt1	61.507	63.54	17.716	17.565	17.626	17.238
NM_027078	Ikbip	6.179	5.198	3.495	4.229	4.399	3.907
NM_001110275	Itsn1	38.184	39.574	7.53	8.105	9.894	9.248
NM_008607	Mmp13	4.036	3.789	0.481	0.326	0.203	0.46
NM_009946	Cplx2	0	0.005	0.824	0.7	0.597	0.587
NM_026452	Coq9	8.393	8.81	25.266	24.329	18.032	16.21
NM_028595	Ms4a6c	43.276	39.781	13.883	11.696	14.807	15.895
NM_001166398	Armcx2	0.697	0.836	2.79	2.844	2.236	2.831
NM_001122594	Phlpp2	1.837	1.932	0.623	0.487	0.711	0.863
NM_011817	Gadd45g	9.208	12.518	4.145	4.036	3.55	4.621
NM_008655	Gadd45b	2.221	1.601	5.639	5.426	4.437	4.188
NM_001360812	E2f8	22.881	23.523	10.931	10.629	14.93	14.354
NM_027455	Qpct	4.591	3.902	0.134	0.121	0.302	0.352
NM_001163346	Cdc42ep4	4.878	5.557	9.812	11.34	13.329	12.352
NM_001033140	Sdhaf1	8.642	9.634	19.58	19.605	17.719	16.456
NM_174854	Disc1	0.751	0.885	0.047	0.067	0.18	0.061
NM_001042623	Phc1	1.595	1.872	0.761	0.778	1.071	1.138
NR_027919	Bambi-ps1	1.545	1.542	0.201	0.775	0.488	0.621
NM_021430	Rilpl1	3.322	3.397	8.794	9.001	5.682	6.325
NM_134189	Galnt10	2.768	3.605	1.386	1.649	2.1	1.749
NM_001164631	Pwwp3b	0.015	0.035	0.292	0.344	0.123	0.181
NM_011592	Timm44	25.265	26.98	58.776	58.526	48.291	47.751
NM_024184	Asf1b	21.757	21	7.905	9.314	12.712	11.989
NM_010225	Foxf2	0	0	0.155	0.126	0.044	0.08
NM_001172099	Cuedc1	1.889	2.228	0.358	0.225	0.458	0.707
NM_173413	Rab8b	93.133	90.143	36.744	34.577	44.914	45.652
NM_010234	Fos	20.034	21.56	58.259	61.919	69.182	68.965
NM_030678	Gys1	4.549	4.998	9.606	10.394	10.009	9.348
NM_001271017	Ube2w	12.289	12.576	5.045	5.805	6.938	7.435
NM_001177370	Nfkb2	14.697	15.927	43.252	47.071	49.92	48.787
NM_007603	Capn6	0	0	0.328	0.245	0.102	0
NM_183115	Ccdc125	0.614	0.94	0.159	0.092	0.249	0.292
NM_022027	Syne1	12.482	14.535	8.798	8.559	7.723	7.306
NM_009777	C1qb	97.448	97.355	2.053	2.276	5.673	5.288
NM_001177628	Slc45a3	0.107	0.052	7.726	8.388	4.165	3.623
NM_016763	Hsd17b10	15.635	13.111	62.201	66.163	55.836	52.947
NM_172409	Fmnl2	2.152	2.318	6.636	7.369	4.483	4.996
NM_001001806	Zfp36l2	48.656	54.871	18.378	19.225	22.303	21.675
NM_025961	Gatm	69.912	68.84	10.632	10.685	15.803	15.881
NM_001098203	Hic1	0.02	0	0.669	0.704	0.812	0.699
NM_027587	Micalcl	0.973	0.734	0.102	0.135	0.184	0.119
NM_009397	Tnfaip3	4.751	5.335	22.46	22.928	16.202	16.436
NM_009944	Cox7a1	2.208	2.364	12.875	13.211	6.441	5.585
NM_001290378	Ap1s2	53.207	49.909	10.707	11.925	16.298	15.834
NM_025404	Arl4d	0.231	0.318	0.929	0.953	1.178	0.638
NM_001113326	Msr1	656.936	592.893	119.623	124.548	168.855	170.818
NM_177236	Atp2b3	0	0	0.077	0.122	0.057	0.061
NM_001142706	Cfb	0.502	0.527	2.284	1.828	1.306	1.569
NR_157110	Cipc	5.464	5.235	13.513	12.455	9.648	8.915
NM_001040137	Pdzd9	0.692	0.599	1.703	1.419	0.972	1.071
NM_207237	Man1c1	11.959	12.799	5.183	5.701	6.516	5.847
NM_021407	Trem3	2.96	2.123	0.468	0.214	0.544	0.573
NM_001305432	Akna	9.446	11.489	2.868	2.941	4.945	4.552
NM_007996	Fdx1	3.138	2.641	6.827	6.429	5.084	5.105
NM_001302481	Acy3	0.055	0.085	0.559	0.432	0.247	0.192
NM_173451	Arsj	0.052	0.04	0.902	1.136	0.65	0.886
NM_177710	Ssh2	30.437	33.239	4.056	4.146	5.991	5.982
NM_001317351	Ahrr	5.118	4.777	18.984	19.838	23.707	23.973
NM_133833	Dst	12.461	13.958	4.903	5.147	6.091	6.321
NM_013541	Gstp1	4.802	8.468	15.723	16.783	23.731	24.404
NM_011173	Pros1	23.582	22.482	1.886	2.174	2.551	2.422
NM_026928	Fuom	0.926	0.951	2.544	2.767	2.15	1.584
NM_007987	Fas	3.579	3.939	11.928	12.931	12.524	13.055
NM_001112735	9930012K11Rik	1.401	1.379	0.402	0.201	0.339	0.509
NM_026058	Cers4	1.931	2.434	0.267	0.427	0.388	0.456
NM_023480	Fahd1	3.465	2.459	16.115	16.16	11.414	12.529
NM_175027	Fancb	2.908	2.932	1.327	1.603	1.873	2.346
NM_001331221	Bmf	0.321	0.289	2.699	3.037	3.447	3.246
NM_028784	F13a1	8.765	8.351	0.245	0.128	0.227	0.26
NM_145554	Ldlrap1	20.155	23.041	7.703	8.753	8.223	7.901
NM_001109757	Atp7a	15.057	14.709	5.156	4.828	5.747	6.107
NM_011331	Ccl12	14.611	12.499	0.632	0.373	0.291	1.065
NM_011400	Slc2a1	24.631	26.116	11.363	12.704	13.516	12.504
NM_025343	Rmnd1	1.819	2.418	6.637	5.418	4.257	4.015
NM_009344	Phlda1	3.948	5.239	1.94	2.44	2.287	1.918
NM_133922	Krba1	0.059	0.052	1.174	1.411	1.154	1.147
NM_023785	Ppbp	1.063	0.971	0.17	0.092	0.096	0
NM_172945	Ankrd13b	1.543	1.663	12.498	14.095	11.267	9.912
NM_009197	Slc16a2	0	0	0.073	0.096	0.05	0.091
NM_025422	Cd302	23.558	22.501	5.306	5.383	5.325	4.106
NM_001297747	Btg3	1.318	1.673	3.11	3.081	3.867	2.813
NM_027154	Tmbim1	19.134	20.487	6.803	7.771	9.194	10.047
NM_001359700	Scn3b	0.138	0.189	0	0	0.03	0
NM_001285945	Zranb3	11.781	12.467	1.914	1.549	2.074	2.073
NM_172887	Fry	1.431	1.716	0.569	0.52	0.681	0.795
NM_029335	Cfap161	0	0	0.878	0.713	0.12	0.196
NM_175286	Tprn	2.61	3.106	7.128	6.604	5.315	5.83
NR_145131	Dancr	0.594	0.619	2.019	2.061	2.537	1.973
NM_001085518	Gm14085	0.342	0.359	0.033	0.04	0.125	0.059
NM_007972	F10	0.102	0.107	1.456	1.441	0.662	0.807
NM_008501	Lif	0.016	0.012	2.076	2.348	1.356	1.41
NM_001331236	Ltbp1	0.459	0.44	1.355	1.426	1.145	1.344
NM_016974	Dbp	1.731	1.643	5.307	5.585	6.318	4.96
NM_001146010	Fchsd2	5.429	6.076	17.934	17.988	15.302	15.361
NM_001160149	Cgref1	0.231	0.235	5.021	5.578	3.951	3.144
NM_001357562	Csrnp1	0.589	1.006	2.391	2.721	2.728	2.474
NM_001290183	Ddit3	17.493	14.444	15.731	14.777	33.26	30.261
NM_027439	Atp6ap2	52.897	50.324	115.579	106.646	74.603	76.833
NR_015548	5830432E09Rik	10.493	10.305	2.659	2.376	2.54	2.929
NM_178789	Tmem117	0.023	0.009	0.22	0.232	0.112	0.068
NM_133897	Lrrc8c	6.781	7.604	2.646	2.132	3.103	3.394
NM_001303502	Ap1g2	6.635	7.731	14.15	14.156	13.469	13.716
NM_013820	Hk2	8.866	10.263	3.976	3.541	5.077	5.177
NR_156460	Lyrm7	0.948	0.601	1.558	2.637	2.063	1.418
NM_030225	Dlst	32.064	33.143	98.984	95.324	70.687	71.61
NM_001166385	Sp4	1.081	1.126	0.467	0.457	0.604	0.639
NM_178886	Ldlrad3	1.385	1.234	0.313	0.305	0.779	0.555
NM_153781	Pygb	16.449	16.883	6.209	6.621	7.94	7.936
NM_133776	Adgrf1	0	0	1.33	1.108	0.976	0.784
NM_177715	Kctd12	42.943	44.599	10.693	10.892	11.758	12.453
NM_146037	Kcnk13	21.611	22.521	5.218	6.428	8.877	8.614
NM_001159395	Nfkbiz	5.063	5.103	1.982	1.866	2.494	2.627
NM_175116	Lpar6	18.343	17.506	5.653	5.989	8.32	7.735
NM_138597	Atp5o	82.766	86.252	219.641	221.923	173.358	172.463
NM_013819	H2-M3	16.023	15.411	4.482	4.849	5.572	4.973
NM_001081343	C9orf72	9.677	8.778	32.28	30.153	23.038	25.257
NM_001358204	Atp6v1a	61.232	56.509	237.955	227.697	133.063	136.519
NM_001357316	Tlr3	5.627	5.512	1.964	2.12	2.522	2.55
NM_008539	Smad1	8.641	8.885	3.396	4.311	4.313	4.211
NM_007483	Rhob	15.452	17.161	5.134	5.702	5.766	4.981
NM_009288	Stk10	29.545	32.747	9.319	9.806	12.683	12.224
NM_001025381	Gpr17	0.025	0.019	0.194	0.158	0.124	0.182
NM_025641	Uqcrh	108.525	100.801	283.467	309.028	216.751	210.759
NM_001253836	Atp2c1	18.894	20.299	43.691	43.241	30.965	31.709
NM_007993	Fbn1	0.184	0.252	0.416	0.363	0.162	0.217
NM_001163288	Susd1	1.961	1.751	0.093	0.113	0.22	0.134
NM_001301818	Fgd4	25.683	23.497	4.424	4.307	6.285	6.067
NR_136884	Gm5535	0	0	0.193	0.185	0.059	0
NM_133911	Adgra3	0.593	0.519	4.977	4.71	2.69	2.899
NM_008129	Gclm	56.336	56.212	11.632	11.731	14.462	14.435
NR_015470	2610203C22Rik	3.847	3.607	1.648	1.598	2.618	1.976
NM_009912	Ccr1	2.677	2.95	67.014	65.618	27.751	29.113
NM_173868	St18	1.526	1.158	11.013	10.179	9.242	9.374
NM_133832	Rdh10	3.726	4.39	1.373	1.202	1.69	1.621
NM_001359638	Nlrp3	17.6	20.053	2.538	2.131	3.381	3.448
NM_146016	Eml6	0.819	0.629	0.311	0.308	0.401	0.344
NM_007443	Ambp	0.481	0.852	0.024	0	0.123	0.025
NM_010886	Ndufa4	59.71	51.049	154.449	165.974	108.933	108.314
NM_001290572	Ralgps1	1.109	0.86	0.472	0.444	0.53	0.393
NM_009811	Casp6	7.223	6.235	16.369	17.64	11.441	10.95
NR_027477	Chpt1	5.536	5.287	10.993	10.998	6.42	7.198
NM_173402	Rgs12	1.78	1.754	0.481	0.555	0.624	0.628
NM_028341	Ttc39c	3.342	3.623	0.759	1.098	1.164	1.154
NR_027818	1500011B03Rik	5.397	4.045	3.653	2.885	3.172	2.822
NM_016692	Incenp	70.429	81.24	30.202	33.626	43.125	40.802
NM_178080	Pde4dip	7.202	8.039	43.324	42.026	41.803	39.88
NM_027862	Atp5h	156.91	162.017	310.743	314.132	249.218	249.251
NM_007647	Entpd5	6.085	6.161	2.443	2.852	3.172	2.922
NM_001113248	Sin3b	33.605	34.101	92.975	93.281	66.346	61.434
NM_027948	1700003E16Rik	0.093	0.285	0.985	1.139	1.034	0.922
NM_001007574	A830010M20Rik	1.253	1.203	0.452	0.595	0.718	0.67
NM_010591	Jun	55.626	60.854	18.148	22.234	20.788	21.083
NM_026149	Nudcd1	6.508	5.627	11.966	12.605	11.123	11.02
NM_001098799	Tox2	0.314	0.463	0	0.018	0	0
NM_009139	Ccl6	127.48	115.793	19.319	17.98	18.954	18.277
NM_008353	Il12rb1	0.201	0.426	0.62	0.998	1.002	0.55
NM_001329989	Rhod	0.409	0.51	0.073	0.178	0.054	0.075
NM_001170960	Dtwd2	1.149	0.861	2.235	1.998	1.627	1.95
NR_045641	F630111L10Rik	0	0	0.179	0.203	0.288	0.253
NM_194052	Rtn4	192.344	202.88	65.961	68.207	73.48	74.306
NM_001359949	Pheta1	1.538	1.454	17.84	20.671	9.554	10.955
NM_001302140	Myof	40.447	40.766	96.096	95.569	87.897	88.473
NM_001081182	Atp8b2	7.114	7.845	3.192	3.227	4.25	4.498
NM_028576	Camkmt	1.391	1.224	0.505	0.804	0.888	0.999
NM_199018	Stard8	7.295	7.863	3.119	2.684	2.979	3.238
NM_001114174	Fam189a2	0.05	0	0.265	0.215	0.041	0.112
NM_020258	Slc37a2	40.449	41.874	211.209	203.655	119.51	117.242
NM_025705	Dcbld1	0.021	0.032	0.172	0.238	0.214	0.156
NR_153429	Pfkfb4	5.142	5.608	2.393	2.592	2.543	2.876
NM_009890	Ch25h	28.273	37.431	0.381	0.255	0.34	0.3
NM_145544	Rap1gds1	31.725	33.382	14.156	14.315	16.452	16.579
NM_026389	Poldip2	7.465	7.715	16.033	16.386	13.613	13.567
NM_001347362	Aig1	2.57	2.252	8.855	10.351	6.162	6.151
NM_011157	Srgn	56.592	51.88	24.593	26.259	31.506	31.372
NM_023211	Atp5md	67.426	66.396	174.242	175.194	132.428	130.668
NM_001081028	Sipa1l3	2.8	3.456	8.746	9.598	9.809	8.932
NM_176925	A430057M04Rik	1.362	1.502	2.852	2.934	2.706	2.369
NM_172133	Adap2	20.396	21.242	4.12	3.8	7.059	5.949
NM_001177324	Sept6	7.63	8.195	2.107	1.926	2.748	2.906
NM_008869	Pla2g4a	33.155	31.317	7.163	7.855	11.505	11.247
NM_172493	Diaph2	12.444	12.971	2.983	3.039	4.533	4.645
NM_183187	Fam107a	0	0	0.572	0.535	0.147	0.23
NM_010495	Id1	33.747	40.963	0.787	1.358	2.244	2.297
NR_029801	Mir223	21.879	24.757	1.678	2.045	4.491	2.882
NM_029770	Unc5b	0.805	0.761	0.219	0.169	0.181	0.172
NM_031880	Tnk1	5.647	5.729	1.599	2.141	2.356	2.098
NM_020616	Akip1	12.645	11.587	34.683	36.262	26.743	25.412
NM_001003939	Ttc41	0.274	0.144	0.361	0.413	0.25	0.287
NR_040745	B230312C02Rik	0	0.073	0.413	0.391	0.64	0.473
NM_001360716	Stambpl1	5.458	5.589	13.988	15.213	13.071	10.275
NM_008908	Ppic	1.243	1.14	9.679	10.206	7.655	6.754
NM_016883	Psmd10	13.628	14.932	54.356	57.284	49.163	47.477
NM_009140	Cxcl2	12.016	12.709	0.934	0.92	0.861	0.583
NM_001024142	Fbxo10	1.404	1.036	0.501	0.423	0.697	0.755
NM_013508	Elk3	20.221	21.867	8.26	7.805	10.63	10.278
NM_001368953	Muc6	0.242	0.316	0.138	0.065	0.201	0.204
NM_001166635	Mid1ip1	29.57	31.516	72.796	80.481	50.099	45.996
NM_080634	Hps3	11.175	11.534	5.515	5.051	6.641	6.39
NM_001324531	Rab3d	8.237	8.348	3.498	3.218	5.176	4.542
NM_175554	Clspn	19.622	19.595	9.417	9.15	12.596	12.156
NM_001170745	Magi2	0.195	0.168	0.553	0.449	0.483	0.517
NM_019494	Cxcl11	0.165	0.189	2.218	2.043	1.355	2.162
NM_001359269	Coq8a	0.74	0.685	51.207	48.154	29.479	26.421
NM_028713	Rftn2	0.416	0.378	2.629	2.474	0.822	1.277
NM_174848	Crybg3	8.245	8.358	23.919	22.738	17.969	18.139
NR_039581	Mir5121	32.233	67.605	111.945	117.742	129.878	110.591
NM_008449	Kif5c	0.302	0.203	0.04	0.047	0.023	0.073
NM_001356457	Map9	0.393	0.447	0.084	0.137	0.08	0.204
NM_013901	Slc39a1	34.504	33.888	80.639	79.639	52.872	53.824
NM_177260	Tmem154	2.061	2.772	0.595	0.587	1.345	1.131
NM_001195529	Tpbgl	1.478	2.011	0.04	0.033	0.068	0.104
NR_015505	Firre	1.981	1.871	11.25	11.378	9.194	9.053
NM_001289618	Zyx	18.06	21.174	6.804	8.178	9.863	10.534
NM_023229	Fastk	8.141	8.645	15.947	17.643	15.109	14.899
NM_019634	Tspan7	0	0	4.771	4.69	1.519	1.3
NM_021397	Zbtb32	0.414	0.22	3.4	3.953	6.226	5.511
NM_130886	Card14	0.881	0.877	2.827	2.498	1.687	1.509
NM_008625	Mrc1	28.02	27.098	1.459	1.284	3.183	2.431
NR_037958	1300002E11Rik	7.229	7.106	2.919	2.668	2.378	2.9
NM_001286758	Tiam2	0.314	0.403	1.828	1.749	1.047	1.314
NM_009982	Ctsc	49.26	48.521	11.106	11.546	15.254	15.645
NM_010071	Dok2	51.769	53.343	9.897	11.371	15.021	13.098
NR_151505	Abhd12	89.287	86.728	20.65	20.557	24.922	24.37
NM_178098	4930486L24Rik	0.933	0.856	0.045	0	0.113	0.023
NM_138591	Gfm1	20.685	21.322	57.401	57.188	42.843	43.501
NM_001037812	Tmem237	9.115	8.211	3.064	3.237	4.938	4.537
NM_010545	Cd74	12.137	13.288	22.373	26.975	23.852	23.825
NM_001159748	Serpinb8	4.082	3.141	22.439	23.676	21.509	18.519
NM_026681	Ccdc88c	0.026	0.033	0.598	0.438	0.386	0.381
NM_001302754	Elmo2	13.178	15.457	5.468	5.681	7.031	6.464
NM_011426	Siglec1	30.958	34.221	1.821	1.931	3.303	3.761
NM_022982	Rtn4r	0	0	2.318	3.33	3.024	2.891
NM_001267695	Ctss	739.688	684.01	315.947	311.808	372.527	351.082
NM_029485	Spata24	6.598	6.831	2.592	3.462	4.64	4.119
NM_194334	Tbc1d2b	12.442	12.774	36.643	37.073	29.533	27.756
NM_024188	Oxct1	36.334	34.771	122.991	121.74	75.305	76.886
NM_010634	Fabp5	27.265	24.465	98.851	102.559	102.648	99.082
NM_013867	Bcar3	5.424	5.964	26.155	29.294	16.959	17.922
NM_001159986	Sec16b	0.007	0.096	0.854	0.963	0.465	0.334
NM_011815	Fyb	127.44	135.394	48.444	50.446	67.089	66.266
NM_001290376	Camk1d	10.522	11.551	3.521	3.801	4.687	5.026
NR_027888	Sqor	36.264	35.734	10.006	10.083	11.753	12.593
NM_008810	Pdha1	40.189	40.573	121.659	121.906	96.864	96.594
NM_001356356	Idh3g	30.19	29.472	80.355	79.833	73.56	67.015
NM_001101657	Cd300ld5	43.554	24.492	1.702	3.872	3.228	2.689
NM_001114679	9930111J21Rik1	7.651	7.885	2.308	2.049	2.645	3.087
NM_001290274	Amot	0.706	0.689	1.823	1.498	1.153	1.02
NM_021529	Ppp2r3c	8.608	9.412	20.738	20.928	19.017	18.658
NM_010295	Gclc	33.001	34.288	11.378	11.313	13.233	12.495
NM_001122680	Nectin4	1.581	1.451	0.491	0.507	0.512	0.57
NM_010481	Hspa9	128.306	131.649	286.062	277.681	302.613	292.995
NM_010283	Ggta1	36.18	36.788	7.235	7.846	11.289	11.172
NM_031254	Trem2	119.418	117.945	24.304	24.564	29.995	27.211
NM_010927	Nos2	0	0.029	0.258	0.3	0.324	0.357
NM_001368393	Nudt12	0.579	0.506	1.399	1.257	1.274	1.533
NM_001368637	Cystm1	0.467	0.584	3.908	4.035	2.133	1.007
NM_028071	Cotl1	244.802	285.512	115.453	127.703	117.76	106.762
NM_010244	Fv1	2.561	1.835	3.895	4.781	3.421	4.377
NM_001347449	Svil	10.383	11.729	3.051	3.433	4.154	4.068
NR_002847	Malat1	205.105	219.222	448.674	399.268	480.82	485.904
NM_011905	Tlr2	30.002	29.566	12.218	12.35	13.099	12.775
NM_009112	S100a10	275.68	252.271	636.228	695.518	672.817	653.636
NM_144916	Tmem150a	0.297	0.227	1.362	1.404	1.065	1.089
NM_001111324	Nedd9	3.074	2.774	0.757	0.814	0.976	0.903
NM_133655	Cd81	71.946	71.596	12.314	12.681	20.997	19.914
NM_174851	Ifnlr1	0	0	0.084	0.099	0.077	0.016
NM_177868	Fhad1	0.377	0.37	0.055	0.039	0.017	0.07
NM_001285922	Mfn2	12.028	14.416	27.28	27.964	22.575	22.24
NM_001159910	Ccdc85c	0.216	0.331	2.162	2.07	1.712	1.932
NM_201407	Dennd4b	4.909	6.054	2.014	2.395	2.725	2.623
NR_030721	Foxd2os	1.347	1.507	0.389	0.392	0.594	0.444
NM_026267	Necap1	26.158	28.042	13.373	12.681	15.577	14.357
NM_001113211	Nemp1	3.472	3.356	1.481	1.439	2.482	2.192
NM_025710	Uqcrfs1	49.069	46.375	169.77	181.186	127.56	127.212
NM_178357	Klf11	1.104	1.364	0.414	0.66	0.706	0.798
NM_019924	Rps6ka4	15.848	17.335	6.153	7.514	7.948	8.318
NR_003967	Gm4759	1.112	0.929	0.158	0.233	0.1	0.224
NM_001347201	Gucd1	6.19	6.501	33.3	32.298	24.569	23.852
NR_153332	Gm867	0.105	0.08	1.306	1.979	0.955	1.061
NM_001001183	Tmem204	0.161	0.123	2.303	2.136	1.583	1.859
NM_008225	Hcls1	179.478	188.309	77.526	78.826	84.331	79.851
NM_009403	Tnfsf8	1.173	1.28	0.288	0.268	0.139	0.368
NM_172950	Lpin1	0.093	0.102	0.944	0.912	0.373	0.443
NM_139138	Adgre4	1.172	0.637	2.187	1.762	1.952	1.81
NM_010110	Efnb1	0.826	0.958	2.53	2.602	2.037	1.884
NM_001369051	Lrp8	4.651	5.047	1.014	1.043	1.524	1.337
NM_001282993	Cobl	0	0	0.138	0.143	0.042	0.068
NM_173758	Vwa8	4.221	4.781	13.43	13.309	10.148	10.601
NM_010324	Got1	14.267	13.985	30.448	29.153	23.585	23.107
NM_001079909	Fgfr1	0.201	0.195	3.108	3.178	3.55	3.46
NM_134188	Acot2	0.768	0.931	1.655	1.672	2.408	2.048
NM_009121	Sat1	61.924	62.811	128.436	126.37	104.544	94.835
NM_025595	Mrpl51	16.91	18.032	33.966	37.286	28.323	25.567
NM_172980	Slc28a2	1.38	1.433	0.243	0.269	0.447	0.182
NM_001347528	Ktn1	9.795	9.62	38.123	37.841	33.967	34.961
NM_010401	Hal	1.651	1.774	0.31	0.297	1.291	1.027
NM_001347433	Slc6a12	0.014	0	7.68	8.155	7.712	6.724
NM_138301	Trpm2	1.652	2.071	0.307	0.372	0.486	0.468
NM_001253892	Slc4a2	11.085	13.35	62.39	70.359	34.387	34.809
NM_026675	Nudt22	1.701	1.349	22.769	24.62	14.091	13.852
NM_178612	Cnpy4	19.764	19.567	7.258	8.648	10.782	9.674
NM_025987	Ndufa6	95.508	83.709	195.866	204.096	164.61	163.008
NM_008380	Inhba	0.454	0.504	0.172	0.159	0.166	0.222
NM_001303273	Traf6	3.863	3.893	9.047	8.775	6.868	6.96
NM_001013754	Gm9949	6.684	5.656	0.653	0.91	1.735	1.186
NM_001172205	Arid5a	0.514	0.44	0.171	0.248	0.326	0.331
NM_001201470	Papss2	2.129	2.014	4.508	4.913	3.514	3.479
NM_172121	Zc3h3	0.851	1.112	2.734	3.189	2.79	2.977
NM_177390	Myo1d	0.961	0.99	45.301	45.859	22.036	23.16
NR_028300	Dubr	10.032	10.07	4.827	4.809	5.528	5.527
NM_001161419	Atp5g1	8.288	12.277	27.741	34.299	22.729	23.934
NM_028846	Usp20	1.086	1.525	2.894	3.365	2.994	2.959
NM_001033271	Pip4p1	16.625	15.569	6.407	7.079	8.266	8.428
NM_029438	Smurf1	4.82	5.528	16.471	17.886	16.758	17.211
NM_029021	Ocstamp	0	0.1	67.768	72.761	31.337	28.628
NM_172833	Malt1	7.257	7.226	27.152	27.439	28.284	29.127
NM_177217	Cep250	15.241	18.019	6.27	7.414	7.035	7.245
NM_001142810	Slc6a8	5.698	6.232	27.459	29.517	17.132	16.934
NM_001029984	Fcrlb	0.025	0.152	1.075	0.912	0.948	0.541
NM_019731	Nme4	10.773	10.054	3.847	5.758	5.388	5.908
NM_001364543	Zbtb16	0.309	0.453	0.02	0.007	0.064	0.037
NR_002445	BC002163	78.326	76.407	150.906	171.317	138.389	113.344
NM_021391	Ppp1r1a	0.223	0.113	2.75	2.196	2.144	1.93
NM_001199059	Rabgef1	8.881	8.834	19.16	19.859	14.994	14.244
NM_001301737	Dnm1	0.039	0.075	0.636	0.577	0.64	0.713
NM_029600	Abcc3	20.841	24.609	2.711	2.908	5.005	4.577
NM_001039084	Mrpl1	4.942	5.59	12.741	11.959	9.026	10.044
NM_007632	Ccnd3	23.074	24.977	10.159	11.732	13.091	14.432
NM_001276296	Ednrb	0.961	0.796	0	0.018	0	0.068
NM_001177869	Rreb1	8.563	10.056	20.035	20.881	21.765	21.071
NM_001163591	Stx11	3.533	4.404	8.513	9.367	9.021	10.016
NM_011246	Rasgrp1	0.218	0.172	9.001	8.887	6.655	6.128
NM_027164	Lrrc27	1.503	2.287	0.699	0.923	0.787	0.75
NM_008613	Mns1	2.321	1.977	0.289	0.414	0.574	0.508
NM_001310446	Dab2	291.927	315.723	10.663	11.754	21.741	21.404
NM_023053	Twsg1	10.051	10.392	21.843	20.687	14.566	15.1
NM_172903	Man2a2	6.152	7.005	1	0.949	1.555	1.27
NM_026203	Ahi1	1.845	1.9	0.632	0.796	0.833	0.807
NM_001360515	Slc4a7	17.955	18.686	41.864	39.365	48.167	50.523
NR_132443	Hist1h2al	2.197	1.696	6.34	5.839	2.981	2.318
NM_001018063	Rtl8b	2.681	2.127	0.841	1.113	1.299	1.312
NM_026851	Mrpl52	82.517	82.358	171.736	188.741	146.059	143.259
NM_001329618	Enpp5	0.068	0.052	2.02	2.525	0.598	0.811
NM_001081204	B3glct	3.527	3.177	0.804	0.909	0.973	1.09
NM_026720	Ankrd13d	2.38	3.308	0.833	1.015	1.419	1.213
NM_015736	Galnt3	2.062	2.51	0.183	0.202	0.47	0.625
NM_001310717	Mmp27	0.615	0.573	0.086	0.07	0.036	0.089
NM_001355765	Fam189b	1.071	1.165	0.302	0.442	0.477	0.633
NM_001359184	Irak3	12.6	13.332	4.056	4.252	6.522	5.994
NM_009125	Atxn2	9.629	11.699	19.969	22.156	20.124	20.636
NM_001347537	LTO1	37.972	45.967	6.674	6.334	10.78	10.659
NM_008035	Folr2	47.578	46.314	5.622	6.804	12.378	10.413
NM_010186	Fcgr1	27.116	28.588	0.603	0.758	1.198	1.071
NM_007679	Cebpd	24.12	25.744	8.214	9.46	12.408	12.304
NM_152915	Dner	0.958	0.8	1.762	2.007	2.009	2.275
NM_001081105	Rhoh	1.043	1.171	0.012	0.015	0.063	0.076
NM_025968	Ptgr1	13.209	12.83	6.064	6.37	7.648	6.337
NM_177546	Pcyt1b	1.238	1.082	0.057	0.087	0.149	0.142
NM_001159967	Ralgps2	1.508	1.132	0.434	0.446	0.4	0.501
NM_001039103	Rasa4	13.85	14.754	31.367	32.143	30.412	28.449
NM_027206	Tnfaip8l2	23.391	24.224	8.884	9.133	12.442	9.52
NM_001013755	5730409E04Rik	7.486	6.962	3.075	3.638	3.748	3.974
NM_027886	Stk11ip	3.086	3.341	9.07	9.011	6.483	6.707
NM_001368299	Efnb2	0.081	0.15	1.579	1.315	0.566	0.623
NR_033136	Atf5	3.56	4.734	3.196	3.593	8.995	7.208
NM_025363	Fmc1	4.657	4.117	8.443	8.899	8.195	5.966
NM_026373	Cdk2ap2	7.8	9.644	24.461	25.044	26.504	24.263
NM_001294143	Hipk2	7.665	8.355	17.309	18.996	18.278	18.806
NM_178711	Plscr4	2.066	1.939	0.31	0.351	0.714	0.609
NM_001363195	Msi2	1.482	1.528	17.607	17.755	9.874	10.405
NM_001289927	Egr3	0.176	0.25	0.611	0.711	0.183	0.265
NM_001037917	Gm6377	2.308	1.634	1.581	1.293	0.626	0.696
NM_001001566	Chpf	0.155	0.055	2.737	2.93	2.864	2.545
NM_007901	S1pr1	14.506	15.254	1.058	1.024	1.891	2.067
NM_019549	Plek	129.546	123.037	20.747	20.679	17.743	19.437
NM_001360982	Zeb1	0.598	0.542	2.872	2.722	2.593	2.472
NM_172503	Zswim4	3.964	4.882	14.725	16.49	13.709	13.654
NM_001347230	Pla2g2d	0	0	0.19	0.143	0.011	0.056
NR_045065	4930556M19Rik	0.255	0.183	1.863	2.009	1.084	1.856
NM_001136484	Gcnt1	40.464	39.71	4.552	4.283	7.738	7.999
NR_040277	Plxna4os1	0.684	0.739	0.064	0.234	0.189	0.28
NM_001357374	Lpcat2	14.601	14.453	3.694	3.49	4.321	4.437
NM_001370756	Trim62	1.424	1.545	0.544	0.562	0.748	0.684
NM_001164316	Ccser1	0	0	0.496	0.519	0.493	0.433
NM_023281	Sdha	56.983	60.496	181.249	179.099	133.117	132.417
NM_001142959	Bcl2l15	0.043	0.033	2	1.557	1.971	2.017
NM_001359645	Rab3ip	2.577	2.457	4.772	5.163	5.234	5.037
NM_001281845	Anxa8	0	0	0.222	0.36	0.101	0.369
NM_008245	Hhex	20.988	22.534	6.306	6.456	8.335	7.795
NM_001347182	Nrros	44.159	48.182	12.97	11.198	15.304	14.188
NM_011580	Thbs1	4.63	5.093	2.005	2.645	1.938	1.904
NM_023158	Cxcl16	156.657	149.074	68.598	73.91	91.266	87.327
NM_019406	Fnbp1	86.281	93.477	33.855	34.298	40.74	38.612
NM_025272	Atp6v0e	93.26	91.521	273.544	279.587	179.826	177.345
NM_028375	Rtl8c	1.073	1.693	0.129	0.209	0.326	0.166
NM_001173477	Speg	3.631	3.696	10.991	9.989	5.167	6.794
NM_033601	Bcl3	4.027	5.518	13.508	15.671	16.201	15.793
NM_011256	Pitpnm2	0.106	0.067	0.801	0.891	0.777	0.853
NM_172468	Snx30	9.583	10.703	1.737	1.632	3.286	2.85
NM_172464	Daam1	2.474	2.211	4.413	4.789	4.744	4.776
NM_133664	Lad1	0.021	0.016	3.735	4.522	2.179	2.182
NR_033498	AI504432	2.806	2.404	0.402	0.483	0.767	0.714
NM_031181	Siglece	0.501	1.044	0.249	0.215	0.294	0.273
NM_176996	Smo	2.624	2.81	1.223	1.2	1.307	1.49
NM_025316	Ndufb5	23.295	21.809	51.2	56.214	42.429	44.505
NM_146064	Soat2	0.06	0.023	0.173	0.106	0.88	0.7
NM_001311083	Irf5	65.238	71.526	31.115	33.683	39.582	38.063
NM_027629	Pgm2l1	11.46	12.461	1.827	1.729	2.663	2.532
NM_001029938	Rilp	1.227	1.004	2.25	2.23	1.413	1.042
NM_145137	Mgl2	0.868	0.474	0.059	0.113	0.318	0.204
NM_001185020	Wnk1	70.785	75.717	28.7	29.396	34.357	38.105
NM_183195	Marveld1	8.661	8.797	23.408	23.48	26.871	25.106
NM_001163395	Evl	29.058	30.229	6.897	7.31	8.949	8.323
NM_010102	S1pr4	0.106	0.173	0.663	0.611	0.711	1.012
NM_016866	Stk39	1.419	1.469	0.132	0.107	0.327	0.341
NM_146251	Pnpla7	4.121	4.641	13.565	13.201	11.099	10.407
NR_033635	9130019P16Rik	0.185	0.13	0	0	0	0.014
NM_001177627	Slc2a6	15.81	17.989	7.557	7.111	8.395	8.907
NM_001359876	Gsap	16.171	17.085	33.087	33.857	31.5	30.424
NR_035436	Mir1903	36.628	34.159	1.158	1.881	2.935	2.783
NM_008250	Hlx	9.728	11.639	1.723	1.747	2.708	3.125
NR_126430	4833415N18Rik	0	0	9.349	10.226	2.014	3.022
NM_010474	Hs3st1	0.284	0.434	0.018	0	0	0
NM_010876	Ncf1	159.752	160.531	60.76	61.207	90.511	82.562
NM_020030	Raet1d	11.867	12.156	3.987	4.141	6.574	5.153
NM_028943	Sgms2	0.203	0.294	0.696	0.857	0.486	0.527
NM_026473	Tubb6	79.696	81.732	210.85	237.381	109.563	112.476
NM_176893	Mink1	13.205	15.302	26.521	30.498	29.173	27.807
NM_172845	Adamts4	0.101	0.058	0.639	0.798	0.245	0.279
NM_001301745	Ifi211	10.952	12.443	6.102	3.17	3.689	4.852
NM_178661	Creb3l2	1.79	2.038	6.22	7.332	5.934	5.724
NM_007569	Btg1	11.298	11.179	30.133	30.388	29.713	30.71
NM_028127	Frmd6	3.723	4.359	1.647	1.626	1.658	1.717
NM_009778	C3	15.868	15.562	73.491	74.261	73.768	71.444
NM_025276	Evpl	0	0.008	0.498	0.556	0.226	0.123
NM_019443	Ndufa1	31.342	29.741	61.422	68.574	49.997	40.876
NM_029011	Pyroxd2	0.123	0.274	0.718	0.959	0.498	0.567
NM_008278	Hpgd	50.133	44.713	1.676	1.564	2.335	1.892
NM_021715	Chst7	1.858	1.886	0.529	0.678	1.023	0.961
NM_008305	Hspg2	0.102	0.085	0.301	0.419	0.225	0.308
NM_007544	Bid	12.605	14.984	6.076	4.988	6.144	7.092
NM_133249	Ppargc1b	0.512	0.681	12.26	12.438	9.387	9.813
NR_040376	Gm16793	0.535	0.606	0.141	0.144	0.403	0.127
NM_009898	Coro1a	182.924	185.524	61.726	63.294	87.654	79.83
NM_030098	Rnase6	2.204	1.483	0.366	0.584	0.702	0.827
NM_133187	Gask1b	2.411	2.89	10.565	10.314	4.109	4.346
NM_178702	Radil	0	0	0.315	0.37	0.119	0.273
NM_001363369	Ccdc88a	16.619	16.46	43.42	38.595	35.948	38.538
NR_106065	Mir7117	20.37	17.854	69.561	75.084	37.438	35.831
NM_001287206	Rskr	0.423	0.436	0.113	0.13	0.167	0.233
NM_001136062	Eno3	1.345	1.376	4.139	5.339	2.865	2.936
NM_001081395	Amotl1	0.544	0.563	1.235	1.242	1.361	1.325
NM_013454	Abca1	4.252	4.008	7.626	6.704	3.516	3.348
NM_008384	Inpp1	3.385	4.034	0.553	0.87	1.328	1.067
NM_001033305	Ndufb6	25.078	26.433	59.164	66.761	50.029	48.154
NM_001163268	Lpar5	3.868	4.259	1.716	2.178	2.535	2.445
NM_007883	Dsg2	0	0	0.276	0.28	0.107	0.082
NM_183224	Tafa3	0.044	0.09	0.361	0.385	0.257	0.182
NM_001005858	Ifit3b	2.232	2.783	1.305	1.06	0.59	1.392
NM_001362735	Cdc6	7.026	7.547	3.325	3.062	4.662	4.934
NM_024124	Hdac9	5.475	6.185	0.815	0.797	0.595	0.676
NM_026644	Agpat4	8.942	8.321	20.473	20.857	17.502	17.336
NM_033321	P2rx5	0.042	0.086	5.567	6.113	2.21	2.723
NM_027395	Basp1	138.89	145.092	58.316	62.293	73.965	68.783
NM_007533	Bckdha	7.489	7.313	14.537	14.142	11.873	10.679
NR_028266	BC037032	0.296	0.274	1.168	1.062	0.602	0.585
NM_001033293	Uap1l1	32.557	30.623	62.689	64.059	49.158	47.833
NM_029851	Dync2h1	0.413	0.385	1.132	0.861	0.737	0.914
NM_026162	Plxdc2	12.057	12.182	1.051	1.011	1.305	1.133
NM_011393	Slc1a2	0	0.034	0.245	0.258	0.231	0.252
NM_001080944	Atp8b4	34.267	34.798	7.181	6.68	10.289	10.517
NM_146094	Fads1	17.81	18.713	5.321	5.948	8.079	7.954
NM_009517	Zmat3	7.203	8.15	2.502	3.186	2.8	3.265
NR_040287	A730020E08Rik	0	0	0.478	0.433	0.606	0.625
NM_009744	Bcl6	20.626	23.564	6.454	6.469	8.73	8.579
NM_144811	Cbx7	0.915	1.003	2.337	2.62	2.448	2.385
NM_029947	Prdm8	0	0	0.245	0.255	0.174	0.05
NM_011075	Abcb1b	15.147	14.489	6.941	7.217	8.725	9.015
NM_133190	Cacng8	0.316	0.369	1.994	2.219	2.784	2.471
NM_001347458	Egr2	1.493	1.6	2.922	2.631	1.19	1.233
NM_026178	Mmd	32.277	33.368	6.979	7.295	11.804	10.637
NM_027231	Polr2f	20.935	18.082	37.817	45.265	28.973	26.438
NM_009923	Cnp	11.437	10.604	3.237	3.279	3.798	3.483
NM_177192	Dennd5b	0.953	1.098	0.239	0.212	0.263	0.167
NM_001145925	Msantd3	2.847	2.609	10.242	10.93	6.118	7.18
NR_152248	4833438C02Rik	4.922	4.486	10.045	10.046	9.572	10.328
NM_144896	Gatb	3.441	4.02	8.022	7.803	6.643	6.716
NM_011390	Slc12a7	6.155	7.65	19.321	19.427	14.911	14.34
NM_007498	Atf3	28.457	28.297	4.288	3.822	3.61	2.854
NM_029467	Tcam1	0.021	0.016	0.205	0.216	0.139	0.158
NR_104577	0610040F04Rik	0.165	0.183	5.27	4.754	4.185	4.376
NM_008036	Fosb	0.194	0.103	0.016	0	0	0.033
NM_025571	Pam16	5.659	6.379	12.533	13.226	6.051	13.833
NM_025866	Cdca7	14.668	13.697	5.19	5.955	10.021	10.172
NM_022409	Zfp296	0.751	0.478	1.44	1.673	1.909	1.957
NM_016696	Gpc1	0.301	0.331	8.13	8.463	7.843	8.829
NM_019389	Vcan	0.413	0.477	62.785	63.4	66.25	72.768
NR_162789	Mir12188	4.356	6.328	24.645	35.628	16.588	18.934
NM_001004144	Git1	9.063	9.187	25.408	27.597	23.293	24.417
NM_026345	Mansc1	1.382	1.528	0.566	0.606	0.794	0.411
NM_011961	Plod2	1.788	1.508	0.37	0.287	0.384	0.268
NM_001017426	Kdm6b	0.81	1.031	2.127	2.268	2.855	2.437
NM_001310447	Celf2	22.303	23.348	7.839	7.359	10.65	10.624
NM_172588	Serinc5	2.152	2.434	8.003	7.827	7.184	6.681
NM_013531	Gnb4	4.019	4.464	9.957	9.925	8.994	9.408
NM_009763	Bst1	11.146	9.693	4.328	4.879	7.236	7.458
NM_001163608	Plxdc1	6.527	7.481	0.675	0.746	1.231	0.739
NM_026346	Fbxo32	0.156	0.26	0.881	0.701	0.681	0.758
NM_026689	Mul1	2.756	2.721	7.447	8.137	5.85	5.092
NM_145743	Afg1l	2.228	2.394	4.761	5.305	4.064	4.024
NM_001168492	Pdcd4	4.226	4.602	13.161	13.139	11.149	10.91
NM_026772	Cdc42ep2	1.497	0.736	9.228	10.211	7.433	6.802
NM_001331050	Hccs	10.332	10.038	25.18	24.77	20.374	19.905
NM_001310482	Mgst2	0	0.378	1.305	2.12	2.657	2.017
NM_145828	Xylt2	25.804	27.754	4.345	5.526	7.561	6.925
NM_027334	Mettl7a1	8.478	9.225	3.505	3.731	4.278	3.394
NM_001357747	Slc45a4	5.445	6.074	1.491	1.634	2.135	2.036
NM_001289762	Rarb	0.024	0.082	0.558	0.657	0.626	0.704
NM_001353142	Myo10	10.401	11.17	28.129	29.603	25.43	28.346
NM_001198635	Map7	0.033	0.075	0.818	0.556	0.419	0.381
NM_025567	Cyc1	17.373	18.563	66.457	73.998	53.848	52.57
NM_026542	Slc25a39	30.913	31.4	64.73	68.136	57.03	54.674
NM_010281	Ggh	36.682	33.684	15.211	12.903	17.672	17.08
NM_175649	Tnfrsf26	1.307	1.459	0.658	0.509	0.851	0.709
NM_177780	Dock5	6.257	6.709	59.472	60.743	55.467	56.376
NM_001110850	Crem	2.259	2.493	1.013	0.812	0.617	0.964
NM_134000	Traf3ip2	1.447	1.626	3.651	3.443	3.031	3.322
NM_145509	Rab7b	19.015	18.426	5.1	4.684	5.795	5.492
NM_028808	P2ry13	1.614	1.215	0.725	0.55	0.644	0.71
NM_019925	Gpr132	2.156	2.098	16.236	17.249	19.212	18.314
NM_001359906	Cc2d2a	0.823	0.792	1.629	1.627	1.846	1.988
NM_001290816	Ablim1	0	0.007	1.589	1.459	0.842	1.008
NM_001003666	Zfp457	0.151	0.023	0.535	0.34	0.183	0.357
NM_011020	Hspa4l	8.271	7.595	19.285	18.698	16.018	16.208
NM_177644	Rasal2	1.028	1.001	12.29	11.604	8.046	8.168
NM_028185	Lsm11	1.702	1.852	0.837	0.845	1.415	1.213
NM_133654	Cd34	28.391	31.52	0.832	0.747	1.532	1.599
NM_207655	Egfr	0.118	0.164	2.985	2.734	2.244	2.265
NM_144862	Lims2	0.261	0.228	2.881	2.922	2.389	3.281
NM_001277179	Gm1966	1.478	1.225	0.419	0.363	0.377	0.478
NM_001004361	Tpgs2	6.094	5.651	2.831	2.602	2.988	3.065
NM_133940	Fbxl14	11.509	12.473	5.15	5.282	6.942	7.034
NM_018815	Nup210	2.578	2.872	1.064	1.233	2.299	2.035
NM_177461	Micall1	3.939	4.749	11.058	11.346	9.694	9.82
NM_033617	Atp6v0b	42.988	41.793	127.505	129.402	94.224	84.427
NM_025638	Gdpd1	5.917	5.547	1.85	1.744	1.886	2.071
NR_106194	Mir8114	40.181	26.3	58.49	74.985	73.778	69.68
NR_040265	2310001H17Rik	0.398	0.981	3.35	2.653	2.257	3.495
NM_012030	Slc9a3r1	24.338	26.026	10.069	10.043	12.963	11.341
NM_177603	Frat2	0.399	0.35	1.147	1.058	0.789	0.919
NM_009940	Coq7	17.794	17.71	42.945	42.103	30.883	33.147
NM_001048250	Smim15	52.614	48.387	22.636	24.543	27.33	28.05
NM_011333	Ccl2	94.917	110.144	3.274	4.082	6.497	7.883
NM_011338	Ccl9	248.006	226.162	514.369	540.269	346.637	359.744
NM_010027	Ddt	13.688	14.45	33.521	35.843	30.968	28.917
NM_007420	Adrb2	14.383	15.535	1.009	1.334	2.456	2.204
NM_009187	Cox7a2l	32.892	31.571	83.563	83.527	69.359	70.921
NM_010821	Mpeg1	410.962	405.529	79.037	75.291	93.939	92.85
NM_001357463	Snx2	163.897	154.492	58.017	53.637	61.124	64.181
NM_011162	Mapk8ip1	0.022	0.083	0.292	0.314	0.274	0.161
NM_177378	Rnf150	5.501	6.322	0.236	0.228	0.274	0.256
NM_001356335	Fgf13	1.857	2.295	0.157	0.15	0.205	0.308
NM_016740	S100a11	147.2	156.293	313.663	362.664	341.178	353.602
NM_001252223	Nbr1	20.149	20.538	43.113	41.353	33.311	35.726
NM_144784	Acat1	19.245	17.464	42.793	41.959	35.045	35.472
NM_009779	C3ar1	140.244	128.943	20.411	21.909	30.485	33.154
NM_008964	Ptger2	0.819	0.814	0.024	0.171	0.212	0.2
NM_001167680	Rhbdf2	12.709	13.823	5.934	6.16	6.827	6.642
NM_001033872	Smagp	14.174	17.61	2.116	2.3	2.695	2.794
NM_001308329	Enpp1	1.423	1.634	0.045	0.085	0.123	0.145
NM_001081175	Itpkb	8.394	9.565	3.935	4.029	3.851	3.77
NR_029440	2010320M18Rik	2.735	3.333	7.377	7.324	4.848	4.096
NM_001033040	Ccdc189	2.481	2.985	5.543	5.719	3.53	3.036
NM_001001495	Tnip3	39.969	37.692	11.503	12.777	15.586	15.694
NM_026185	Abhd15	2.254	2.337	0.338	0.206	0.667	0.503
NR_131151	A430046D13Rik	1.536	1.335	0.491	0.528	0.573	0.61
NM_145495	Rin1	0.168	0.216	2.314	2.617	2.778	2.776
NM_001362451	Pacs1	4.724	6.12	2.046	2.171	2.991	2.866
NM_009728	Atp10a	3.743	3.558	1.489	1.66	2.006	2.025
NM_008587	Mertk	13.336	14.198	1.719	1.793	2.417	2.677
NM_001302765	Ldhb	0.543	1.059	9.426	9.498	3.674	3.461
NM_028125	Zbtb46	0.049	0.189	0.937	1.166	1.053	1.406
NM_001359959	Zbtb38	4.169	4.336	8.845	8.263	7.884	8.495
NM_001163762	6430548M08Rik	12.124	12.169	5.5	5.726	6.559	6.024
NM_080849	Nek8	0.834	0.9	0.318	0.392	0.815	0.474
NM_025557	Pcp4l1	11.585	12.403	1.01	1.436	1.461	1.461
NM_013603	Mt3	0	0	25.229	30.254	6.091	6.483
NM_001368703	Zdhhc23	0.094	0.101	0.265	0.271	0.179	0.262
NR_033261	Prr33	0.922	0.824	0.027	0.188	0.207	0.196
NM_001368332	Dtx3	2.31	2.568	1.131	1.225	1.062	1.003
NM_177381	Cog3	7.19	7.055	14.007	14.324	13.302	12.245
NM_001355646	Cdc14a	4.874	5.471	1.944	2.005	2.799	2.49
NM_007932	Eng	6.842	8.547	2.928	2.951	2.911	3.237
NM_009871	Cdk5r1	1.04	1.105	0.103	0.226	0.173	0.128
NM_029342	Nhej1	2.196	2.026	4.538	4.541	3.803	3.515
NM_029573	Idh3a	42.251	39.665	125.005	123.404	95.394	95.211
NM_133955	Rhou	0.066	0.159	6.548	5.784	3.801	3.653
NM_001347156	Kitl	6.797	6.412	0.91	0.896	0.755	0.773
NM_001037755	Baiap2	5.447	6.158	13.423	15.244	14.548	14.396
NM_001276383	Spns2	0.022	0.067	13.813	13.583	8.591	8.597
NM_001358560	E2f7	4.695	5.079	1.336	1.198	2.323	1.999
NM_001033534	Layn	3.635	2.642	15.332	13.71	10.561	10.842
NM_175937	Cpeb2	6.274	7.072	2.506	2.629	2.389	2.407
NM_146248	Cchcr1	4.193	5.039	2.149	2.046	3.515	2.666
NM_001362337	Celf4	0.158	0.135	0.543	0.535	0.707	0.642
NM_001198787	Aatk	1.127	1.177	0.118	0.058	0.125	0.109
NM_001190491	Dmpk	42.295	50.748	3.671	3.191	4.9	5.264
NM_175164	Arhgap26	2.003	2.257	0.461	0.588	0.818	0.726
NR_040353	E030013I19Rik	0.241	0.175	0.022	0	0	0
NM_001171024	Il4i1b	0.959	0.935	15.719	15.377	13.394	12.461
NM_001190310	Clec4b1	3.606	3.571	0.982	1.117	0.797	0.769
NM_021406	Trem1	2.76	3.39	0.071	0.016	0.154	0.073
NM_001025606	Tmem171	8.081	9.902	0.663	0.582	0.897	0.793
NM_001113514	Itga9	1.256	1.106	0.159	0.163	0.05	0.097
NM_001033290	Gpr55	0	0	0.108	0.321	0.182	0.025
NR_045798	1810034E14Rik	1.078	0.784	2.119	2.038	1.346	1.345
NM_001308352	Pparg	8.506	9.89	3.72	3.354	5.378	5.168
NM_001145433	Smim20	6.031	6.789	13.463	14.825	12.081	10.626
NM_001093750	Ptchd1	1.716	1.755	4.397	3.919	3.755	3.779
NM_001081050	Pard3b	0	0.015	0.306	0.335	0.366	0.405
NM_009943	Cox6a2	0.049	0	0.14	0.114	4.333	3.314
NM_023893	Sapcd1	0.579	0.782	0.065	0	0.221	0.101
NM_001360135	Sema4b	0.742	0.611	1.249	1.49	1.323	1.49
NM_001001981	Utp14b	5.463	4.632	5.404	4.746	2.255	2.673
NM_001290377	Oscar	0.035	0	39.607	36.08	17.78	18.088
NM_001163527	Itpripl1	7.231	8.669	2.143	2.427	3.803	3.504
NM_001112723	Arhgef10l	5.318	5.903	2.228	2.891	3.101	3.688
NM_007799	Ctse	3.515	3.183	0.492	0.623	0.709	0.522
NM_001302675	Lair1	35.028	33.753	3.845	3.98	5.166	5.808
NM_001037925	BC147527	2.255	1.798	0.444	0.345	0.359	0.095
NM_011843	Esyt1	72.216	81.954	18.77	20.578	28.974	26.734
NM_009261	Strbp	0.737	0.666	1.635	1.695	1.416	1.558
NM_178639	Sfxn5	2.255	2.533	0.88	0.579	1.055	0.855
NM_001361909	Tmem161b	3.241	3.295	6.458	6.626	5.181	5.598
NM_025848	Sdhd	53.278	48.946	165.026	167.58	126.543	124.891
NM_145946	Fanci	4.326	4.582	2.124	2.061	3.066	3.217
NM_007995	Fcna	1.145	0.708	3.879	4.442	4.995	4.67
NM_011076	Abcb1a	0.464	0.425	0.154	0.173	0.1	0.177
NM_145595	Cbr4	5.137	4.805	10.21	11.759	8.208	8.562
NM_001291449	Foxred1	4.22	4.749	10.339	9.305	8.111	8.477
NM_019914	Mllt11	3.712	4.349	0.911	1.135	1.919	1.827
NM_010494	Icam2	7.925	7.202	2.724	2.349	3.655	2.511
NM_024169	Fkbp11	1.441	1.503	4.063	4.321	3.716	2.762
NM_001173459	Sirpb1c	1.845	1.175	2.106	3.678	5	4.621
NM_080708	Bmp2k	7.073	7.412	3.426	2.98	3.493	3.223
NM_019915	Art2b	0.024	0.049	0.221	0.186	0.451	0.495
NM_001198825	App	237.449	248.188	82.503	90.44	109.209	101.655
NM_001206392	Hk3	45.864	51.378	10.765	12.14	12.208	11.692
NM_001113417	Thrb	0.016	0.008	0.138	0.095	0.047	0.058
NM_173379	P3h2	0	0	1.155	1.246	0.211	0.457
NM_001302834	Nsun7	0.026	0	0.809	0.602	0.449	0.564
NM_001037918	Lipt1	1.23	1.254	2.556	3.002	1.844	2.268
NM_054048	Rcor2	0.533	0.547	0.175	0.131	0.398	0.402
NM_001310734	Gpr83	0	0	0.177	0.072	0.037	0.055
NM_001286468	Arhgap24	3.036	3.557	0.29	0.417	0.678	0.379
NM_001252547	Sh2d3c	3.624	4.123	1.568	1.521	1.908	1.603
NM_016753	Lxn	15.723	16.843	7.061	7.518	9.626	9.679
NM_178309	Brip1	7.311	7.236	3.362	3.448	4.72	4.945
NM_001085515	Myorg	0.107	0.146	0.38	0.6	0.401	0.279
NM_001198792	Ak1	5.751	5.542	23.542	22.315	11.452	13.372
NR_110571	Zeb2os	17.924	18.538	7.291	6.31	8.532	7.356
NM_009510	Ezr	56.674	59.708	27.967	27.892	35.918	34.107
NM_001033208	Myzap	0	0.021	0.215	0.186	0.08	0.125
NM_175155	Sash1	41.425	42.912	7.494	7.271	10.632	10.361
NM_020615	Atp5c1	131.631	123.327	287.417	297.068	251.852	245.556
NM_177083	B430306N03Rik	7.899	8.869	0.733	0.552	0.97	0.864
NM_010638	Klf9	0.597	0.929	2.262	2.086	2.153	2.225
NM_001347184	Slamf7	0.858	0.964	0.412	0.313	0.385	0.469
NM_170779	Wwc1	0.007	0.022	0.203	0.17	0.149	0.244
NM_001364317	Rps6kl1	0.496	0.5	1.081	1.177	0.785	0.535
NM_178047	Prom2	0	0	0.087	0.071	0.031	0.015
NM_177586	Eif5a2	3.136	3.241	1.203	1.456	1.453	1.634
NM_028331	C1qtnf6	0.906	1.445	0.503	0.307	0.521	0.765
NM_001301067	Cap1	483.455	493.792	188.472	198.026	176.756	174.706
NM_001025577	Maf	88.132	92.034	4.902	5.234	8.899	10.048
NM_178404	Zc3h6	0.441	0.526	1.263	1.334	1.403	1.301
NM_029963	Mrps5	19.123	18.405	37.75	39.091	35.053	33.072
NR_040556	Gm6634	0.954	0.851	0.034	0.041	0.129	0.157
NM_029669	Dnajc18	4.273	3.951	2.01	1.782	2.093	2.095
NM_010687	Large1	1.186	1.096	2.966	3.178	2.573	2.019
NM_011539	Tbxas1	35.766	35.197	6.446	6.133	7.087	7.281
NM_011197	Ptgfrn	0.633	0.64	2.835	2.736	2.985	2.894
NM_008611	Mmp8	8.832	7.818	2.036	1.725	2.164	2.265
NR_033804	Art2a	0.178	0.33	1.557	1.463	1.953	2.306
NR_027351	Trpt1	0.723	1.13	2.678	2.559	1.81	1.72
NM_134091	Sgsm3	2.877	3.549	7.067	6.607	4.94	5.125
NM_016765	Ddah2	3.119	2.866	0.603	0.151	0.509	0.406
NM_001361129	Tcf4	8.921	8.735	4.102	3.944	5.065	5.086
NM_010807	Marcksl1	137.525	146.948	26.12	29.035	24.973	25.178
NM_175366	Mex3b	1.081	1.667	0.223	0.131	0.294	0.193
NM_172967	4930503L19Rik	13.612	14.576	3.277	3.998	5.221	5.112
NR_110353	Celf3	0.091	0.15	1.228	0.875	0.847	0.826
NM_021462	Mknk2	13.694	16.243	29.791	30.068	24.796	23.889
NM_009741	Bcl2	4.356	4.555	0.542	0.409	0.64	0.602
NM_153123	Atf7ip2	0.025	0.189	1.079	0.723	0.611	0.415
NM_001347621	Bahcc1	1.204	1.68	3.811	4.168	4.555	4.675
NM_153152	Micos13	19.316	19.378	40.792	46.068	35.051	27.806
NM_011104	Prkce	0.535	0.647	0.191	0.27	0.38	0.322
NM_011638	Tfrc	64.635	60.304	181.602	173.263	75.833	83.871
NM_181277	Col14a1	1.854	2.223	0.176	0.174	0.395	0.255
NM_001310708	Sorbs2	0.038	0.064	1.076	1.183	0.47	0.55
NM_028883	Meak7	1.848	2.143	4.234	4.26	3.959	3.565
NM_001159672	Efl1	5.914	5.898	10.774	12.081	10.238	10.854
NM_023872	Kcnq5	0	0	0.066	0.036	0.045	0.023
NM_011449	Spa17	0.605	0.534	4.598	4.352	3.055	3.036
NM_010599	Kcnab3	0.063	0.116	0.327	0.481	0.439	0.511
NM_030261	Sesn3	1.882	1.903	0.298	0.45	0.456	0.395
NM_133913	Chpf2	7.746	8.759	3.476	4.072	4.943	4.021
NM_172884	2900026A02Rik	4.621	5.673	0.727	0.663	0.836	0.916
NM_001081158	Cluh	12.431	15.441	39.222	41.171	34.512	34.707
NM_013738	Plek2	0.021	0	0.535	0.306	0.268	0.816
NM_001356286	Msln	0	0	8.906	9.519	3.33	3.564
NM_001355723	Adgre1	144.839	137.531	37.892	39.118	56.318	53.174
NM_027868	Slc41a3	2.522	3.315	1.196	1.49	1.699	1.47
NM_026551	Dcakd	7.079	9.87	2.947	3.454	3.969	3.515
NM_010239	Fth1	3188.04	3556.94	1147.64	1244.88	1262.07	1209.54
NR_046069	Gm2848	0.087	0.033	1.297	0.815	0.848	1.25
NM_199322	Dot1l	9.228	10.343	25.15	26.618	21.759	21.995
NM_013910	Kdm2b	14.466	17.599	5.714	6.217	7.936	7.903
NM_001100462	Tmem221	2.219	2.696	0.716	0.598	1.294	0.697
NM_001364813	Cthrc1	0	0.021	0.476	0.386	0.089	0.272
NM_130884	Idh3b	58.359	59.971	157.281	151.136	122.969	129.949
NM_029509	Gbp8	0.039	0.04	0.324	0.324	0.432	0.565
NM_023514	Mrps9	27.501	26.421	56.192	57.732	50.044	47.231
NM_007426	Angpt2	0.484	0.397	4.382	4.962	3.31	3.505
NM_001368829	Ppp1r12b	2.994	3.505	21.355	23.031	22.904	23.683
NM_001033399	Gfod1	0.11	0.121	1.852	2.064	0.868	1.29
NM_028940	Clvs1	4.465	4.651	1.781	2.039	1.469	1.721
NM_175438	Aldh4a1	1.619	1.923	4.96	5.632	3.45	3.454
NR_157094	Pik3cg	22.395	23.065	5.922	6.07	9.101	8.267
NM_001162896	4930523C07Rik	1.113	0.99	11.776	10.857	5.819	6.549
NM_175212	Tmem65	7.226	6.661	48.452	47.155	29.641	31.361
NM_153564	Gbp5	0.486	0.493	2.017	1.252	1.036	1.546
NM_001291893	Lilr4b	216.397	215.462	23.12	21.786	34.468	32.895
NM_025846	Rras2	1.066	0.933	2.044	3.147	2.75	2.577
NM_001033420	Dock1	8.221	8.803	3.712	3.781	5.537	5.278
NM_172050	Cd300e	6.052	6.941	0.455	0.268	0.676	0.533
NM_008399	Itgae	0.058	0.064	0.28	0.5	0.216	0.272
NM_001083334	Bin1	38.308	38.586	12.313	13.944	18.065	16.848
NM_175538	Nim1k	0.846	0.961	0.238	0.302	0.258	0.291
NM_021334	Itgax	1.3	1.649	3.786	3.254	1.998	2.342
NM_027198	Zswim7	1.28	1.827	3.152	4.189	3.32	2.446
NM_016667	Sntb1	0.119	0.193	1.38	1.213	0.721	0.586
NM_181318	Rasgef1b	29.309	31.351	11.451	10.284	11.242	9.961
NM_145470	Deptor	1.605	1.839	6.6	6.153	5.972	5.832
NM_012055	Asns	7.206	7.483	19.493	19.449	42.101	38.613
NM_019432	Tmem37	4.363	4.728	1.054	1.1	1.195	1.426
NM_001356430	Tifa	20.198	19.673	6.946	7.126	7.581	8.431
NM_001357412	Ubash3b	10.932	11.48	2.865	3.757	3.612	3.749
NM_030706	Trim2	0.253	0.332	0.714	0.728	1.127	0.906
NM_024237	Fbln7	0	0	0.452	0.504	0.249	0.336
NM_198108	Morn4	2.584	3.024	1.197	1.26	1.738	1.875
NM_010658	Mafb	34.878	39.727	6.979	7.52	12.243	11.773
NM_030682	Tlr1	8.558	8.262	2.683	3.019	3.405	2.984
NR_036453	E230016K23Rik	0.105	0.034	0.43	0.42	0.194	0.163
NR_151734	Gramd1b	11.91	14.162	3.859	3.571	4.414	4.298
NR_045331	Mir1a-1hg	0.016	0.048	1.589	1.266	1.304	1.419
NM_010235	Fosl1	2.19	1.903	0.754	0.889	1.304	1.59
NM_026742	Ndufaf4	7.04	6.354	14.469	14.519	12.594	12.861
NM_010553	Il18rap	0.985	0.868	0.282	0.285	0.46	0.432
NM_021897	Trp53inp1	7.46	6.222	15.959	14.509	10.548	11.538
NM_011712	Tceal9	81.394	72.574	28.897	28.805	38.531	38.204
NM_009425	Tnfsf10	0.457	0.488	0.13	0.231	0.115	0.153
NM_001276425	St6galnac4	4.324	5.193	14.461	14.809	10.51	10.575
NR_155437	Gm36738	2.352	0.866	8.521	11.401	6.988	6.197
NM_133835	Ubac1	5.808	5.94	11.228	12.356	10.439	10.425
NM_001033405	Treml2	0.614	0.599	0.129	0.05	0.183	0.14
NM_178793	Ccbe1	0.05	0.03	0.33	0.264	0.238	0.154
NM_001112796	Bicd1	0.272	0.206	0.06	0.067	0.073	0.102
NM_001177595	Slc8b1	7.172	7.646	3.512	2.862	4.432	3.954
NM_013628	Pcsk1	0.076	0.054	0	0	0.01	0.013
NM_181404	Kank1	0.006	0	1.15	1.432	0.353	0.581
NM_011059	Padi1	0	0	0.212	0.066	0.172	0.101
NM_010601	Kcnh3	0.016	0.012	0.301	0.163	0.45	0.326
NM_001005863	Mtus1	0.837	0.915	4.909	4.488	3.241	2.87
NM_013754	Insl6	3.296	3.854	16.78	16.425	11.193	11.876
NM_028815	Cep97	0.899	0.97	0.255	0.333	0.382	0.422
NM_001204983	Cep85l	1.48	1.489	0.631	0.644	0.779	0.697
NM_001198561	H2-Q7	4.486	4.659	9.307	10.462	12.528	9.811
NM_031198	Tfec	3.216	3.063	11.336	10.832	8.253	8.075
NM_001159626	Hagh	3.267	4.305	29.178	30.701	19.524	20.519
NM_001289513	Dcstamp	0.863	0.517	84.471	84.468	23.886	27.62
NM_009201	Slc1a5	12.455	12.868	45.278	44.806	41.389	41.476
NM_134122	Nrm	9.443	8.637	4.141	3.873	6.308	5.796
NM_001243761	Ciita	0.056	0.047	0.296	0.231	0.265	0.244
NM_029631	Abhd14b	0.628	1.258	1.578	2.411	2.017	1.882
NM_011530	Tap2	13.125	13.844	26.194	26.811	23.683	21.606
NM_001271567	Cdc7	6.517	6.624	2.709	2.651	3.929	3.549
NM_009189	Six1	0.078	0.051	0.407	0.47	0.408	0.21
NM_001161747	Palm	1.128	1.541	0.267	0.385	0.842	0.501
NM_027560	Arrdc2	2.409	2.779	11.069	11.622	9.231	8.687
NM_023697	Rdh14	4.744	4.885	11.175	10.461	7.95	7.404
NM_001290790	Plcb2	8.058	8.456	21.665	21.995	19.919	18.762
NM_053185	Col4a6	0.053	0.077	1.007	1.017	1.272	1.19
NM_027420	Arpin	5.1	5.095	19.184	18.395	12.965	12.964
NR_152207	0610009E02Rik	2.535	3.189	0.442	0.359	0.448	0.546
NM_001163552	Ap4b1	2.95	2.509	7.805	7.18	6.623	5.875
NM_176838	Esrp2	0.036	0.064	1.022	0.989	0.573	0.473
NM_153408	Neurl3	26.443	27.16	10.992	12.13	14.956	14.896
NM_153560	Fam102a	2.526	3.163	36.092	36.984	24.121	24.658
NM_033374	Dock2	47.117	50.881	21.851	20.951	30.939	31.077
NM_011724	Xirp1	0.022	0.025	0.12	0.123	0.212	0.199
NM_182696	Ggn	0.933	0.806	0.156	0.284	0.493	0.361
NM_001164101	Add3	19.004	19.894	7.769	7.63	11.655	10.401
NM_001045513	Raph1	6.009	6.474	16.71	17.498	12.752	13.567
NM_007564	Zfp36l1	38.616	43.067	8.053	8.279	10.02	9.803
NM_001289680	Arntl2	0.086	0.066	0.414	0.663	0.44	0.28
NM_008303	Hspe1	36.012	30.182	98.92	97.325	84.493	82.367
NM_001135100	Il34	0	0	0.475	0.1	0.223	0.163
NM_001359225	Abhd14a	0.659	0.435	1.464	1.913	1.892	1.42
NM_145980	Depp1	4.529	4.647	0.929	0.943	0.961	1.22
NM_025580	Pnkd	4.744	6.522	10.261	10.616	8.302	9.723
NM_199201	Cd300ld3	6.047	7.318	0.768	0.468	0.779	0.673
NR_040364	9430091E24Rik	0.812	1.261	2.552	1.956	1.761	2.074
NM_017366	Acadvl	14.196	15.074	28.944	30.545	25.49	23.567
NM_001130163	Oxr1	15.914	15.454	44.193	45.055	30.97	30.23
NM_019564	Htra1	0.235	0.204	27.56	28.801	29.219	31.227
NM_001199186	Slc44a2	11.597	11.586	3.748	4.264	5.208	5.124
NM_001093749	Mpzl3	0.427	0.476	2.041	1.723	1.22	1.157
NM_029035	Spsb1	0.334	0.263	0.95	0.918	0.837	0.814
NM_146229	Dync1li1	23.896	22.975	45.452	48.449	37.256	35.13
NM_008903	Plpp1	5.458	5.357	26.476	27.46	13.766	14.765
NM_010415	Hbegf	0.296	0.277	3.414	3.882	2.558	2.601
NM_025995	Fbxo5	20.563	21.259	9.775	9.591	14.113	13.996
NR_152434	B4galt4	4.334	4.169	1.345	1.699	1.721	1.707
NM_013587	Lrpap1	57.452	61.521	24.047	24.634	26.639	24.923
NM_008617	Mdh2	99.972	110.424	398.921	400.646	275.153	279.752
NM_172803	Dock4	10.909	11.928	2.981	3.21	3.988	3.926
NM_001253679	Slc7a7	8.397	9.734	2.511	2.016	2.67	3.033
NM_001031808	Mrpl41	8.82	8.281	18.089	19.65	14.4	15.349
NM_133666	Ndufv1	22.314	22.712	68.952	71.392	57.953	55.307
NM_175406	Atp6v0d2	5.383	5.032	859.683	830.982	418.02	448.213
NM_001159562	Il1rn	10.71	10.415	35.05	32.607	18.567	18.911
NM_011203	Ptpn12	40.245	41.777	83.489	81.194	67.769	67.924
NM_030750	Sgpp1	23.242	20.729	11.273	9.844	13.289	13.629
NM_029020	Abcb8	3.308	3.336	8.328	9.248	7.777	7.117
NM_181748	Ffar4	0	0	0.308	0.286	0.241	0.226
NM_001284200	Dnmt3l	0.6	0.371	0	0.045	0.139	0.085
NR_040558	4933439K11Rik	0.102	0.467	1.625	1.611	0.385	0.603
NM_001145836	Ralgds	2.155	1.954	4.356	4.933	5.874	4.796
NM_172449	Tspoap1	0.218	0.183	0.426	0.523	0.5	0.377
NM_001310534	Txndc16	6.534	5.622	2.899	2.588	3.304	2.932
NR_132746	Pvt1	1.511	1.581	0.687	0.797	0.773	0.921
NM_133211	Tlr7	41.121	39.21	17.399	15.441	21.011	21.614
NM_009396	Tnfaip2	17.088	17.563	66.421	70.381	62.794	59.681
NM_008969	Ptgs1	8.17	9.084	3.089	3.872	5.924	5.571
NM_138628	Txlnb	1.009	1.165	0.233	0.234	0.464	0.304
NM_001167906	Cd101	0.248	0.378	0.738	1.023	0.98	1.06
NM_010870	Naip5	2.93	3.42	1.555	1.366	1.665	1.81
NM_178892	Tiparp	6.58	6.661	13.812	13.102	11.167	11.721
NM_001201460	H2-Q9	3.891	4.02	7.502	8.961	10.258	8.144
NM_001038653	Slc16a3	18.4	20.33	8.274	9.075	11.449	11.496
NM_001357986	Plekhh2	1.421	1.853	0.272	0.412	0.376	0.33
NM_001014836	4930404N11Rik	13.845	15.631	46.38	51.697	38.964	38.024
NM_025864	Pacc1	14.55	15.641	7.413	7.206	6.362	7.145
NM_001289461	Hgf	0.703	0.37	0.116	0.075	0.088	0.012
NM_019653	Wsb1	44.933	47.22	19.607	21.523	24.361	25.609
NM_001309795	Apoc2	6.606	6.035	0.537	0.305	0.726	0.774
NM_025597	Ndufb3	15.195	14.946	32.252	34.911	25.211	24.456
NM_007807	Cybb	207.361	200.538	75.59	74.749	86.716	87.346
NM_001204203	Spp1	1503.49	1516.61	610.366	607.67	410.528	421.966
NM_001271509	Lsp1	116.112	116.791	10.176	11.022	21.033	19.857
NM_020332	Ank	21.743	21.707	66.948	74.488	36.485	38.829
NM_134041	Tedc1	3.698	3.881	1.067	1.518	2.149	1.878
NM_001081143	Gnat3	0.491	0.355	0	0	0.066	0.027
NM_027289	Nt5dc2	40.232	42.627	8.066	8.559	13.427	11.011
NM_001033393	Tmem104	5.816	6.63	2.404	2.796	3.061	3.256
NM_182927	Spred3	1.54	1.856	0.316	0.324	0.535	0.404
NM_010764	Man2b1	39.12	44.245	16.023	16.179	19.154	17.632
NM_021604	Agrn	3.058	3.206	11.169	11.685	12.642	12.73
NM_031999	Gpr137b	12.325	11.714	85.444	78.919	60.474	59.571
NM_013806	Abcc2	0	0.005	0.12	0.065	0.101	0.141
NM_175268	Fam53b	4.587	5.572	10.327	10.444	8.787	8.671
NM_001308266	Stat4	1.641	1.633	0.023	0.066	0.029	0.036
NM_028838	Lrrc2	0.017	0.013	0.31	0.319	0.064	0.103
NM_001008700	Il4ra	7.962	8.704	3.827	3.955	4.614	4.417
NM_153534	Adcy2	0.251	0.261	0.022	0	0.025	0.045
NM_001370743	Ltbp2	0.532	0.538	2.329	2.718	2.911	2.972
NM_001355481	Slc12a5	0.095	0.163	0.457	0.594	0.404	0.449
NM_025927	Mrpl45	7.841	9.329	18.729	18.416	19.326	18.645
NM_144794	Tmem63a	5.897	6.815	2.552	2.898	3.367	3.167
NM_001171004	Prkd3	11.28	11.948	4.065	3.969	5.508	5.81
NM_153743	Dnmt3a	15.368	16.187	52.927	54.428	47.098	46.479
NM_028994	Pck2	3.479	4.115	1.511	1.585	5.486	4.993
NM_021325	Cd200r1	13.804	12.517	3.824	3.29	4.518	3.772
NM_001083587	Tns3	25.332	26.677	71.745	74.779	61.577	61.861
NM_009017	Raet1b	11.192	11.061	3.734	3.556	5.955	4.968
NM_010950	Numbl	0.771	0.527	0.157	0.127	0.284	0.208
NM_007408	Plin2	149.163	149.598	52.521	53.182	69.097	68.684
NM_007832	Dck	31.892	29.384	11.055	9.817	12.299	13.274
NM_029182	Rasd2	0.068	0.017	0.196	0.336	0.321	0.426
NM_008983	Ptprk	0.01	0.036	0.174	0.101	0.05	0.061
NM_018734	Gbp3	1.339	1.522	7.684	6.89	4.576	6.14
NM_009977	Cst7	0.227	0.248	2.489	2.148	1.446	1.378
NM_016895	Ak2	20.062	21.444	73.185	80.866	66.518	67.754
NM_001001326	St5	0.165	0.258	7.758	7.361	4.492	4.601
NM_026921	Isca1	13.059	12.2	26.451	26.249	19.529	20.043
NM_012026	Arhgef28	0	0	0.039	0.076	0.05	0.025
NM_008478	L1cam	10.809	12.81	5.058	5.73	8.777	8.145
NM_001042674	Rbpms	1.593	2.268	0.484	0.605	0.892	0.755
NM_008152	Gpr65	29.572	27.669	1.48	1.271	2.128	2.536
NM_019418	Tnfsf14	1.997	1.214	0.115	0.213	0.373	0.32
NM_010515	Igf2r	16.427	17.039	52.107	51.987	48.989	48.6
NM_001014394	Adgrf3	0	0.008	0.495	0.595	0.418	0.306
NM_001081210	Mrpl44	10.652	10.475	22.794	21.503	16.28	16.194
NM_011299	Rps6ka2	1.453	1.368	0.498	0.612	0.598	0.788
NM_009615	Adam17	120.695	120.244	57.474	56.032	64.968	63.861
NM_026667	Fam114a1	3.74	3.349	1.799	1.402	1.564	1.51
NM_172564	Tns4	0.49	0.451	0.077	0.042	0.092	0.066
NM_012056	Fkbp9	2.948	3.559	14.906	14.793	9.287	9.102
NM_030138	Acap2	28.283	28.615	82.171	75.83	58.192	60.748
NM_021297	Tlr4	17.29	15.833	7.552	7.595	10.34	10.823
NM_001363126	Fktn	2.584	2.929	9.858	9.494	9.086	8.57
NM_001099319	Tmem35b	2.103	2.465	9.304	8.825	6.725	7.646
NM_001310331	Ms4a4a	1.675	1.182	0.309	0.1	0.157	0.159
NM_133754	Fblim1	10.82	11.69	46.026	46.46	33.619	32.821
NR_153370	9330182L06Rik	0.617	0.514	1.154	1.19	0.532	0.735
NM_001170401	Tmem229b	8.717	9.039	3.387	4.087	3.771	4.168
NM_153137	Traf3ip3	10.902	10.601	3.784	4.04	5.366	4.421
NM_008601	Mitf	17.395	17.013	34.649	34.77	25.584	26.808
NM_027865	Tmem25	0.12	0.163	0.602	0.479	0.346	0.647
NM_001271705	Pgf	0.152	0.135	4.051	4.02	4.509	4.573
NM_173429	Zfp775	0.242	0.346	1.293	1.293	1.15	1.07
NM_022986	Irak1bp1	0.994	0.825	1.535	2.428	1.802	2.497
NM_178879	B3gnt9	1.396	1.873	0.656	0.671	0.732	0.608
NM_007649	Cd48	36.015	35.504	8.876	9.379	11.26	12.209
NM_175362	Card11	1.65	1.357	0.097	0.018	0.132	0.062
NM_198617	Tspyl3	0.694	0.776	0.159	0.274	0.386	0.471
NM_198616	Ccdc85b	4.36	4.815	2.004	2.016	3.474	2.793
NM_152804	Plk2	13.119	13.522	4.927	4.331	3.691	3.339
NM_001001985	Nat8l	0.229	0.25	0.056	0.053	0.091	0.067
NR_153591	Pidd1	2.753	3.298	1.258	1.154	1.587	1.974
NM_019521	Gas6	19.997	19.743	2.391	2.346	2.1	2.232
NM_001110160	Lrrc61	1.722	2.216	4.75	4.386	3.965	3.978
NM_026597	Inka1	5.656	6.256	1.789	2.297	1.926	2.645
NR_102313	Stap2	0.039	0.03	8.412	8.785	5.727	5.745
NM_008532	Epcam	0.031	0.024	0.417	0.338	0.126	0.23
NM_145998	Hmx2	0	0	0.138	0.156	0.108	0.208
NM_001256384	Rims2	0.469	0.417	0.114	0.153	0.11	0.101
NM_001190975	Axl	16.149	15.26	2.23	2.034	2.197	2.31
NM_001171003	Mgam	0	0.011	0.204	0.165	0.12	0.127
NM_177078	Grk3	0.783	0.621	24.345	24.573	19.171	18.844
NR_153382	Stard13	0.534	0.426	0.127	0.188	0.177	0.13
NM_001368798	Ifi213	0	0	0.384	0.34	0.334	0.12
NM_010119	Ehd1	63.175	70.215	134.176	149.338	154.957	153.632
NM_001310639	Stap1	70.325	70.924	16.34	16.806	15.959	16.063
NM_177225	Samd12	0	0	0.691	0.454	0.083	0.237
NM_010103	Edil3	0.784	0.595	16.577	15.367	7.42	7.304
NM_008362	Il1r1	0.081	0.077	1.71	1.709	0.333	0.332
NM_133815	Lbr	25.386	24.834	11.141	11.804	15.563	14.489
NM_001331047	Serpind1	0.093	0.024	4.924	4.361	2.845	1.925
NM_026504	Coq5	14.287	14.828	33.768	33.997	28.428	28.48
NM_001024230	Gm5431	5.632	5.151	1.121	1.128	1.156	1.198
NM_175445	Rassf2	17.312	18.132	5.137	5.31	6.538	6.227
NM_028982	Fam234b	1.668	1.814	0.792	0.856	1.02	1.124
NM_008730	Nptx1	0.657	0.912	0.121	0.192	0.171	0.232
NM_016780	Itgb3	0.088	0.215	48.162	48.28	17.362	19.337
NM_029094	Pik3cb	10.893	10.992	28.591	26.997	18.96	19.376
NR_131983	Magef1	1.572	1.419	3.309	3.402	2.99	2.891
NM_018888	Uqcc1	6.13	6.362	14.385	14.465	11.796	12.726
NM_001293688	Thsd1	0.649	0.656	0.136	0.139	0.097	0.066
NM_181348	Prune2	3.834	3.932	0.635	0.615	0.903	0.991
NM_009502	Vcl	8.422	8.651	25.759	26.126	16.267	16.318
NM_010945	Nsmaf	8.789	9.114	18.745	18.009	14.518	13.993
NM_001035228	St3gal5	124.214	136.696	35.547	37.976	50.789	52.102
NM_010455	Hoxa7	0.359	0.437	0.063	0.051	0.132	0.097
NR_045911	Gm13031	0.346	0.502	2.486	2.8	2.408	2.561
NM_010828	Cited2	28.189	33.38	63.359	64.994	52.905	50.725
NM_009305	Syp	1.582	1.819	0.271	0.361	0.469	0.381
NM_001024619	Tsku	0.444	0.456	2.494	2.54	1.82	1.993
NM_001004157	Scarf1	1.772	2.041	6.957	6.635	3.993	3.315
NM_145472	C030006K11Rik	0.671	0.818	2.434	2.57	2.277	2.633
NM_009942	Cox5b	197.338	194.274	434.531	460.246	365.774	342.419
NM_080462	Hnmt	7.808	8.059	24.802	26.215	17.382	19.207
NM_001313749	Sash3	18.631	17.503	6.37	7.326	10.138	10.232
NM_001289673	Kctd17	2.608	2.216	0.695	1.306	0.855	1.186
NM_009725	Atp5f1	125.182	115.158	274.825	268.792	218.266	215.767
NM_172745	Tufm	19.302	21.296	50.584	53.868	40.128	38.213
NR_004438	Apoo-ps	9.855	8.909	22.399	21.504	14.294	14.254
NM_001081127	Adamts14	0.025	0.043	0.717	0.799	0.526	0.501
NM_001360281	Jarid2	11.894	13.247	30.106	31.709	32.757	34.115
NM_009886	Celsr1	0.003	0.004	0.072	0.101	0.084	0.086
NM_027570	Ldhd	0.066	0.16	0.37	0.447	0.259	0.196
NM_001357433	St3gal6	2.911	2.45	0.188	0.142	0.091	0.111
NM_001164225	Fbxl16	0.683	0.543	3.782	3.654	2.435	2.843
NM_139206	Arap3	15.305	17.856	6.61	7.923	4.87	4.836
NM_007505	Atp5a1	166.462	167.563	381.654	386.656	316.064	305.475
NM_001081029	Tmem243	9.757	9.392	3.388	3.989	4.255	4.547
NM_001285453	Bad	13.705	15.341	27.72	29.327	21.631	19.117
NM_027185	Def6	15.155	17.235	2.761	3.107	4.085	3.982
NR_015459	4933431E20Rik	0.182	0.261	0.051	0.055	0.162	0.041
NM_001354981	Cdkn1c	0.738	0.898	3.363	3.686	2.706	2.288
NM_024274	Fars2	6.504	6.918	13.525	12.549	12.097	11.004
NM_009917	Ccr5	63.607	57.691	10.968	10.918	16.409	15.535
NM_008534	Ly9	28.077	28.124	12.42	11.424	13.498	12.239
NM_001290637	Dab2ip	0.743	0.71	0.015	0.096	0.094	0.122
NM_172777	Gbp9	2.344	2.016	4.776	4.103	4.565	4.569
NM_133888	Smpdl3b	21.337	23.207	2.181	1.927	3.955	3.379
NM_013825	Ly75	0.121	0.078	0.344	0.381	0.241	0.285
NM_175324	Acad11	4.134	4.65	9.962	10.192	6.482	6.889
NM_021414	Ahcyl2	11.972	12.761	4.96	5.55	5.926	6.45
NM_028431	Pmpcb	19.529	19.252	36.413	38.698	29.479	29.645
NM_139143	Slc39a6	24.904	26.667	12.362	12.481	13.927	12.76
NR_102275	AI839979	2.392	1.891	0.495	0.741	1.343	0.886
NM_008317	Hyal1	1.457	1.139	12.895	13.773	8.309	7.914
NM_001287119	P2ry14	0.651	0.528	7.737	6.192	7.688	7.717
NM_001047159	Net1	5.237	6.276	20.797	20.774	12.982	12.713
NM_007633	Ccne1	13.459	14.847	6.359	5.854	7.217	7.91
NM_001364407	Prkar2b	18.495	19.075	8.228	7.929	9.132	10.911
NM_008095	Nipsnap2	8.475	9.16	21.795	22.253	16.081	16.023
NM_001370761	Snx24	13.165	12.918	1.988	1.817	3.024	2.637
NM_001038664	Gngt2	16.463	14.914	41.63	46.29	30.286	27.737
NM_011027	P2rx7	12.188	12.807	3.512	3.853	5.169	4.304
NM_144923	Blvrb	85.202	86.648	28.964	30.63	32.971	29.399
NM_053180	Cdk20	3.535	2.315	0.856	1.063	1.758	1.348
NM_027982	Ppm1j	0.652	0.669	2.803	3.379	1.946	2.17
NM_172728	Creb5	7.483	8.361	1.906	1.851	3.742	3.137
NM_001276442	Acy1	0.402	0.427	10.849	12.915	10.125	9.898
NM_001364492	Map2k5	7.155	9.775	18.02	19.644	14.743	14.529
NM_023065	Ifi30	75.81	77.966	343.456	351.499	310.52	301.061
NM_178589	Tnfrsf21	9.984	10.194	3.995	4.806	5.412	6.017
NM_008359	Il17ra	9.238	10.677	2.205	2.919	2.905	2.843
NM_172589	Lhfpl2	12.838	12.352	3.483	3.457	4.616	4.42
NR_028114	Pex16	2.659	3.165	10.725	11.509	12.304	10.724
NM_008320	Irf8	36.6	39.023	3.443	3.251	5.491	4.855
NM_010299	Gm2a	18.922	20.45	37.567	40.04	31.183	33.416
NR_027827	Rnf227	3.364	3.461	0.875	0.892	1.058	1.114
NM_171824	Pgbd5	0.011	0	0.206	0.167	0.092	0.011
NM_008831	Phb	14.389	16.23	31.6	31.066	26.8	25.955
NM_027760	Rassf8	3.592	4.187	16.534	16.867	11.327	10.965
NM_019701	Clcnkb	0	0	0.118	0.16	0.078	0.027
NM_001029841	Sla	12.648	12.088	5.445	3.738	5.539	5.368
NR_045093	Gm9920	0.547	0.967	3.935	4.182	3.685	1.756
NR_073427	Eci2	9.137	8.939	19.237	18.393	17.628	16.131
NM_133810	Stk17b	35.388	35.024	16.599	16.675	13.04	12.592
NM_001033630	2310061I04Rik	6.22	6.551	12.4	12.486	12.359	11.346
NM_009370	Tgfbr1	20.327	20.375	75.992	73.934	23.869	26.053
NM_001033149	Ttc9	0.04	0.036	0.62	0.4	0.448	0.454
NM_001013817	Sp140	6.712	7.718	3.46	3.255	4.729	4.207
NM_022017	Trpv4	0.922	0.932	0.162	0.371	0.482	0.284
NM_011113	Plaur	27.046	30.036	8.34	9.138	14.351	14.627
NM_008079	Galc	17.198	17.58	6.047	6.051	7.187	5.982
NM_001289592	Tmem173	7.854	8.212	2.052	2.237	3.372	2.577
NM_010904	Nefh	0.064	0.03	0.329	0.304	0.44	0.449
NM_153118	Fnbp1l	22.173	20.641	79.779	73.99	63.901	65.557
NM_001008792	Whrn	0.094	0.054	1.58	1.582	1.455	1.093
NM_001080780	Ret	0.035	0.007	0.15	0.156	0.028	0.09
NM_001348101	Ndst1	2.434	2.831	17.347	17.694	10.804	11.467
NM_033073	Krt7	0.04	0.093	3.078	4.089	2.012	1.835
NM_024469	Bhlhe41	4.36	4.206	0.423	0.48	0.929	0.824
NM_001044740	Slc7a2	2.175	2.104	4.748	4.732	4.677	5.108
NM_023635	Rab27a	5.052	5.278	0.762	1.043	1.483	1.643
NM_001355071	D1Ertd622e	53.818	53.192	21.082	19.355	24.38	26.459
NM_029348	Zbtb4	6.662	6.785	2.57	2.633	3.101	3.11
NM_178045	Rassf4	59.065	57.37	12.465	11.812	16.127	15.55
NM_001302377	Ccrl2	1.574	1.258	0.607	0.648	0.645	0.625
NM_001364014	Ethe1	9.55	9.316	4.3	3.919	5.491	4.531
NM_001082552	Trim21	11.209	10.685	4.891	4.302	4.788	5.595
NM_194069	Ifi27	21.199	20.004	71.749	69.759	59.068	51.943
NM_001081371	Dmxl1	8.047	7.805	22.407	21.435	14.94	16.202
NM_001164109	Nfatc1	4.703	5.82	60.061	62.559	47.545	49.505
NM_008455	Klkb1	0	0	0.064	0.043	0	0.042
NR_138592	Rap1gap	0.173	0.066	0.863	1.078	0.617	0.513
NM_023456	Npy	76.987	76.593	19.29	21.529	28.627	30.625
NM_153543	Aldh1l2	0.122	0.126	0.279	0.359	2.377	2.234
NM_009087	Polr1d	20.264	22.737	42.199	45.753	36.892	35.69
NM_144915	Daglb	12.739	14.27	5.096	5.23	5.456	5.864
NM_029116	Kbtbd11	0.018	0.014	11.601	11.368	4.241	5.117
NM_001356467	Ndufaf1	6.51	5.588	13.134	12.498	9.843	10.065
NM_001360906	Nfkbid	5.562	6.293	12.496	13.481	10.571	11.366
NM_030707	Fcrls	29.149	29.343	0.123	0.1	0.247	0.095
NM_001033258	Arfgef3	1.345	1.468	3.612	3.334	3.48	3.637
NM_013753	Pald1	4.397	4.671	1.219	1.025	1.345	1.182
NM_021793	Tmem8	6.059	5.902	1.026	1.451	1.808	1.348
NM_007675	Ceacam10	1.89	1.935	7.981	8.55	3.112	4.006
NM_001326601	Traf1	2.228	2.105	37.795	40.434	42.077	40.107
NM_010588	Jag2	1.114	1.322	0.288	0.351	0.39	0.515
NM_173781	Rab6b	0.411	0.499	0.181	0.121	0.262	0.146
NM_001289915	Cd83	2.9	3.075	1.305	1.036	0.763	0.709
NM_029186	Mfsd13a	1.528	1.789	0.511	0.764	0.681	1.108
NM_011999	Clec4a2	16.433	15.031	58.642	59.426	47.756	46.377
NM_008853	Pja1	11.365	12.677	24.738	25.393	20.938	19.571
NM_130892	Rtn4ip1	3.329	3.699	8.929	8.971	7.336	7.296
NM_001290180	Nudt7	2.605	2.871	4.833	5.402	4.385	5.514
NM_011584	Nr1d2	3.235	3.334	9.214	9.036	9.326	9.044
NM_001145927	Pianp	3.777	4.575	1.848	1.913	1.801	1.95
NM_001359883	Oxsm	2.601	2.747	5.288	5.205	4.483	4.503
NM_028004	Ttn	0.004	0.003	0.068	0.061	0.048	0.048
NM_026633	Mcrip2	4.166	3.065	12.89	17.115	13.63	11.377
NM_030239	Abcg3	0.59	0.29	2.639	2.661	3.383	3.437
NM_172383	Tmem125	0	0	0.279	0.254	0	0.068
NM_010058	Dmwd	13.425	15.711	1.626	1.774	2.717	2.55
NM_008185	Gstt1	0.463	0.236	4.529	6.108	4.077	5.215
NR_110992	Ap5s1	3.253	3.818	8.634	8.869	5.29	6.314
NM_181423	Supv3l1	5.433	5.4	11.451	12.736	11.816	10.699
NM_001081287	Mpp7	2.592	2.58	5.71	5.323	4.18	4.69
NR_038026	4933412E12Rik	2.383	2.289	0.506	0.411	0.359	0.562
NM_175429	Kctd12b	6.36	6.096	2.069	2.043	2.377	2.013
NM_001316691	Mapkapk3	5.645	5.096	2.312	2.033	2.976	2.606
NM_011125	Pltp	19.189	21.102	47.103	48.459	61.384	58.329
NM_001004150	A4galt	0	0	0.179	0.133	0	0.062
NM_001301721	Atp5g3	73.884	83.953	249.085	289.57	188.899	177.613
NM_026111	Qpctl	5.642	6.255	3.092	2.346	3.401	2.629
NM_001111053	Dclk1	0.01	0.035	0.385	0.349	0.475	0.63
NM_001198985	Tjp2	6.762	6.98	14.124	15.643	13.603	13.969
NM_001243064	Cav1	7.324	6.231	138.52	143.851	153.009	155.074
NM_138305	Adcy3	0.544	0.759	12.676	13.596	7.81	7.597
NM_198654	Nsl1	5.523	6.445	2.201	2.314	3.38	3.549
NM_134084	Ppif	1.777	2.259	8.005	10.349	7.031	6.348
NM_029306	1700012B09Rik	0.14	0	6.107	6.238	4.364	4.071
NM_001309799	Gm44805	5.881	5.373	0.478	0.272	0.646	0.689
NM_009685	Apbb1	0.293	0.143	7.595	8.889	3.683	3.808
NM_133969	Cyp4v3	14.405	13.946	44.867	41.547	28.55	27.798
NM_008967	Ptgir	5.92	6.644	1.355	1.495	1.849	1.84
NM_001302095	Gfra2	0	0.008	1.099	1.094	1.138	1.194
NM_172841	Slco5a1	0.007	0.006	0.126	0.119	0.085	0.063
NM_001163616	Tmem273	32.405	36.55	2.6	2.078	4.938	3.878
NM_001290413	Traf2	4.678	4.66	11.15	11.93	11.979	11.404
NM_133203	Klra17	0.354	0.187	3.763	3.29	1.545	1.211
NM_001362641	Atp6v0a1	34.732	40.624	6.655	6.993	9.539	9.175
NM_001347163	Zfyve9	0.891	0.908	2.857	2.62	2.369	2.397
NM_025336	Chchd3	50.405	47.242	128.029	121.82	94.811	94.665
NR_106067	Mir7119	27.412	23.892	8.937	6.406	13.77	15.707
NM_021284	Kras	18.514	17.137	7.651	7.963	9.111	8.812
NM_001347648	Cd300lf	15.446	17.021	0.313	0.537	1.322	1.576
NM_023044	Slc15a3	24.213	28.778	2.311	1.952	3.112	2.785
NM_010171	F3	0.102	0.026	0.424	0.544	0.29	0.202
NM_001357516	Acaa1a	11.733	12.413	25.028	25.527	23.009	22.203
NM_008830	Abcb4	10.982	10.71	31.058	31.218	24.038	23.702
NM_007906	Eef1a2	0.355	0.467	0.073	0.081	0.113	0.087
NM_001001180	Zfp941	0.684	0.716	0.242	0.298	0.356	0.41
NM_133809	Kmo	0.32	0.196	0.025	0.03	0.083	0.013
NM_007669	Cdkn1a	84.294	93.461	25.171	25.705	28.843	29.487
NM_008721	Npdc1	0.17	0.098	1.713	2.038	1.517	0.967
NM_133943	Hsd3b7	7.169	8.631	26.811	26.477	20.921	19.516
NM_007793	Cstb	126.978	123.348	271.674	281.598	232.177	218.681
NM_011226	Rab19	1.922	0.979	0.022	0.178	0.13	0.068
NM_177081	Ptpn7	38.326	41.054	17.508	17.746	19.996	20.4
NM_027834	9130008F23Rik	0.841	1.015	1.967	1.713	2.415	2.026
NM_001160261	Fam78b	0.177	0.24	0.007	0.043	0.022	0.034
NM_011452	Serpinb9b	1.109	1.209	0.625	0.254	0.542	0.483
NM_053195	Slc24a3	1.621	1.789	0.336	0.3	0.305	0.519
NM_177850	Bpi	0	0	0.415	0.155	0.058	0.053
NM_024221	Pdhb	27.869	25.483	117.043	117.796	83.011	85.474
NM_001190461	Hilpda	1.456	1.538	5.354	4.673	3.175	5.001
NM_153800	Arhgap22	14.454	16.938	3.822	4.207	4.993	4.265
NM_001244916	Sall2	0.314	0.388	0.038	0.083	0.13	0.073
NM_172710	Sel1l3	1.063	1.127	0.299	0.282	0.488	0.427
NM_001195090	Tmc8	2.181	2.196	0.149	0.158	0.319	0.247
[truncated: 730 more rows]
