# Supplementary material for: Denatonium inhibits RANKL-induced osteoclast differentiation and rescues the osteoporotic phenotype by blocking p65 signaling pathway
Source: Mol Med. 2024 Dec 19;30:248. doi: 10.1186/s10020-024-01031-2 (PMC11660935; doi:10.1186/s10020-024-01031-2)
Supplement: Supplementary file 4 — Supplementary Material 4 [file 10020_2024_1031_MOESM4_ESM.xlsx]

## Sheet: Denatonium
Transcript/RepeatID	Annotation/Divergence	No RANKL_rep1 (FPKM)	No RANKL_rep2 (FPKM)	RANKL_rep1 (FPKM)	RANKL_rep2 (FPKM)	RANKL+Denatonium_rep1 (FPKM)	RANKL+Denatonium_rep2 (FPKM)
NM_207018	Tas2r113	0	0	0	0	0	0
NM_207019	Tas2r114	0	0	0	0	0	0
NM_001001451	Tas2r138	0	0	0	0.05	0	0
NM_001001453	Tas2r144	0	0	0	0	0	0
NM_199159	Tas2r135	0.066	0	0	0	0	0
NM_207028	Tas2r126	0	0	0	0	0	0
NM_020503	Tas2r119	0	0	0	0	0	0
NM_199158	Tas2r134	0	0	0	0	0	0
NM_053212	Tas2r116	0	0	0	0	0	0
NM_199154	Tas2r107	0	0	0	0	0	0
NM_199153	Tas2r102	0	0	0	0	0	0
NM_020501	Tas2r105	0	0	0	0	0	0
NM_199155	Tas2r110	0	0	0	0	0	0
NM_207024	Tas2r121	0	0	0	0	0	0
NM_001001452	Tas2r143	0	0	0	0	0	0
NM_207029	Tas2r129	0	0	0	0	0	0
NM_181276	Tas2r136	0	0	0	0	0	0
NM_021562	Tas2r140	0	0	0	0	0	0
NM_020502	Tas2r108	0	0	0.068	0	0	0
NM_181275	Tas2r139	0	0	0	0	0	0
NM_207026	Tas2r124	0	0	0	0	0	0
NM_207011	Tas2r104	0	0	0	0	0	0
NM_207021	Tas2r117	0	0	0	0	0	0
NM_053211	Tas2r103	0	0	0	0	0	0
NM_207023	Tas2r120	0	0	0	0	0	0
NM_207030	Tas2r131	0	0	0	0	0	0
NM_001025385	Tas2r137	0	0	0	0.099	0.052	0
NM_207022	Tas2r118	0	0	0	0	0	0
NM_001039128	Tas2r122	0	0	0	0	0	0
NM_199156	Tas2r130	0	0	0	0	0	0
NM_207016	Tas2r106	0	0	0	0	0	0
NM_207017	Tas2r109	0	0	0	0	0	0
NM_207025	Tas2r123	0	0	0	0	0	0
NM_207020	Tas2r115	0	0	0	0	0	0
NM_207027	Tas2r125	0	0	0	0	0	0

## Sheet: PRDX1 KO
Annotation/Divergence	NO RANKL_PRDX1 WT_rep1 (FPKM)	NO RANKL_PRDX1 WT_rep2 (FPKM)	RANKL_PRDX1 WT_rep1 (FPKM)	RANKL_PRDX1 WT_rep2 (FPKM)	NO RANKL_PRDX1 KO_rep1 (FPKM)	NO RANKL_PRDX1 KO_rep2 (FPKM)	RANKL_PRDX1 KO_rep1 (FPKM)	RANKL_PRDX1 KO_rep2 (FPKM)
Tas2r119	0	0	0	0	0	0	0	0
Tas2r105	0	0	0	0	0	0	0	0
Tas2r122	0	0	0	0	0	0	0	0
Tas2r121	0	0	0	0	0	0	0	0
Tas2r109	0	0	0	0	0	0	0	0
Tas2r102	0	0	0	0	0	0	0	0
Tas2r144	0	0	0	0	0	0	0	0
Tas2r108	0	0.136	0.061	0	0	0	0.108	0.108
Tas2r139	0	0	0	0	0	0	0	0
Tas2r140	0	0	0	0	0	0	0	0
Tas2r135	0	0	0	0	0	0	0	0
Tas2r120	0	0	0	0	0	0	0	0
Tas2r110	0	0	0	0	0	0	0	0
Tas2r118	0	0	0	0	0	0	0	0
Tas2r104	0	0	0	0	0	0	0	0
Tas2r114	0	0	0	0	0	0	0	0
Tas2r138	0	0	0.109	0	0	0	0.065	0.065
Tas2r143	0.118	0	0.061	0	0	0.037	0	0
Tas2r123	0	0	0	0	0	0	0	0
Tas2r126	0	0	0	0	0	0	0	0
Tas2r116	0	0	0	0	0	0	0	0
Tas2r136	0	0	0	0	0	0	0	0
Tas2r117	0	0	0	0	0	0	0	0
Tas2r103	0	0	0	0	0	0	0	0
Tas2r125	0	0	0	0	0	0	0	0
Tas2r107	0	0	0	0	0	0	0	0
Tas2r129	0	0	0	0	0	0	0	0
Tas2r113	0	0	0	0	0	0	0	0
Tas2r130	0	0	0	0	0	0	0	0
Tas2r106	0	0	0	0	0	0	0	0
Tas2r137	0	0	0.108	0.054	0	0	0	0
Tas2r124	0	0	0	0	0	0	0	0
Tas2r115	0	0	0	0	0	0	0	0
Tas2r134	0	0	0	0	0	0	0	0
Tas2r131	0	0	0	0	0	0	0	0
